# Supplementary material for: Healthcare unplugged: Disparities in broadband internet and health facility access among US counties
Source: PLOS Digit Health. 2026 Jul 23;5(7):e0000732. doi: 10.1371/journal.pdig.0000732 (PMC13395355; doi:10.1371/journal.pdig.0000732)
Supplement: S1 Data — (CSV) [file pdig.0000732.s003.csv]

	county	population	popden_621	popden_6211	popden_621111	popden_621112	popden_6212	popden_6213	popden_621310	popden_621320	popden_621330	popden_621340	popden_62139	popden_6214	popden_6215	popden_6216	popden_6219	popden_623	popden_6233	popden_6239	popden_446110	popden_446130	popden_446199	county	geography_desc	population	pop_density	BROADBAND_PCT	nchs_urbanruralcode	FAM_POVERTY_PCT	EMPLOYED_PCT	HEALTH_INSURANCE_PCT	GEO_ID	HSD_PCT	MALE_PCT	MEDIAN_AGE	WHITE_PCT	BLACK_PCT	AIAN_PCT	ASIAN_PCT	NHPI_PCT	OTHER_RACE_PCT	HISP_PCT	county
new.row	01001	55036	1.96235195	0.908496219	0.835816641	0.072679704	0.399738378	0.472418043	0.09084962	0.036339858	0	0.036339858	0.308888708	0.090849619	0.01816992	0.054509784	0.018169927	0.16352934	0.018169927	0.072679711	0.109019545	0.054509778	0.072679694	01001	Autauga County	55869	93.99	19.5	3	8.3	56	92.6	0500000US01001	90.4	48.8	39	74.4	19.6	0.1	1.1	0	0.5	3.2	01001
new.row1	01003	203360	3.324154285	1.416207736	1.357199098	0.059008654	0.649095213	0.890047181	0.23111723	0.063926042	0.049173882	0.093430373	0.45239969	0.137686867	0.044256488	0.137686865	0.04917388	0.221282472	0.014752164	0.05900866	0.240952001	0.054091267	0.083595595	01003	Baldwin County	223234	140.42	17.3	4	7	56.6	90.7	0500000US01003	91.6	48.9	43.7	84	8.3	0.4	0.9	0	1.9	4.8	01003
new.row2	01005	26201	1.717491641	0.686996668	0.648830137	0.038166483	0.381664796	0.38166487	0.038166477	0.076332958	0	0.076332994	0.190832412	0.076332966	0.038166483	0.114499449	0.038166475	0.152665954	0.038166483	0.038166481	0.305331825	0	0	01005	Barbour County	24686	27.9	31.3	6	20.8	41.4	89.3	0500000US01005	76.5	52.1	40.6	45.5	46.9	0.3	0.5	0	4.4	4.8	01005
new.row3	01007	22580	0.974313503	0.354295866	0.354295866	0	0.132860923	0.310008833	0.088573954	0.044286971	0	0.044286977	0.132860931	0.088573955	0	0.088573954	0	0.044286977	0	0	0.221434878	0	0	01007	Bibb County	22394	35.97	69.2	2	16.3	45.7	91.6	0500000US01007	78.9	53.5	40.3	75.8	20.7	0.1	0.3	0	0.5	2.9	01007
new.row4	01009	57667	1.04045632	0.329477905	0.294796014	0.034681878	0.156068463	0.312136881	0.052022823	0.052022818	0	0.017340945	0.190750333	0.121386575	0.017340945	0.069363769	0.034681878	0.173409418	0.034681888	0.017340942	0.208091295	0	0.069363762	01009	Blount County	57826	89.68	24	2	10.2	52.6	89.8	0500000US01009	81.8	50.6	40.8	91.3	1.2	0.4	0.2	0.2	3.1	9.7	01009
new.row5	01011	10478	1.336132861	0.477190276	0.477190276	0	0.286314197	0.286314197	0	0	0	0	0.286314197	0.095438066	0	0.095438059	0.095438066	0.190876132	0	0	0.286314197	0	0	01011	Bullock County	10101	16.22	5.7	6	22.1	44.7	87.8	0500000US01011	73.4	53.7	39.2	23.2	68.9	0	0.4	0	5.5	8.8	01011
new.row6	01013	20126	2.086852882	0.695617586	0.645930604	0.04968697	0.298121812	0.596243712	0.198747878	0.14906092	0	0.04968697	0.198747859	0.198747882	0	0.248434876	0.049686971	0.149060934	0	0.049686978	0.198747865	0	0	01013	Butler County	19448	25.04	35.6	6	17.5	49.3	89	0500000US01013	87.6	47	41.6	51.5	44.6	0.4	1.3	0	0.3	1.7	01013
new.row7	01015	115527	2.934378873	1.341677708	1.272429848	0.069247886	0.372207322	0.830974504	0.155807741	0.095215843	0.034623944	0.138495788	0.406831305	0.173119704	0.025967957	0.077903868	0.112527816	0.268335546	0.008655988	0.051935912	0.199087663	0.069247879	0.060591899	01015	Calhoun County	113605	187.51	7	4	12.9	52.3	89.2	0500000US01015	85.1	48.4	39.2	71.7	22.1	0.2	0.7	0.2	1.9	4.1	01015
new.row8	01017	33895	1.534149722	0.708069085	0.67856613	0.029502874	0.23602301	0.26552593	0.029502874	0.029502874	0	0.029502874	0.177017255	0.147514378	0	0.147514421	0.029502885	0.177017261	0	0.059005755	0.147514395	0.029502874	0	01017	Chambers County	33254	55.75	16.4	5	13.8	53.8	89.2	0500000US01017	83.5	47.6	42.2	56.7	40.8	0.1	0.2	0	0.7	3.3	01017
new.row9	01019	25855	1.315026191	0.580158652	0.580158652	0	0.116031705	0.348095084	0.077354484	0.038677243	0.03867724	0.07735447	0.116031715	0.154708946	0	0.038677243	0.07735447	0.348095168	0.038677243	0.038677243	0.348095074	0	0.077354481	01019	Cherokee County	26196	47.31	1.4	6	12.3	49.1	89.8	0500000US01019	81.9	48.9	46.8	91.3	4	0.5	0.1	0	0.8	1.9	01019
new.row10	01021	43805	1.552334177	0.525054252	0.502225692	0.022828447	0.2511129	0.34242663	0.114142219	0.114142205	0	0	0.114142226	0.182627556	0.045656893	0.114142215	0.091313774	0.136970667	0	0.022828445	0.182627544	0.068485339	0.022828445	01021	Chilton County	44428	64.12	37	2	11.2	53.5	88.5	0500000US01021	82.2	48.8	39.9	81.3	9.4	1.4	0.5	0.3	3.3	8.1	01021
new.row11	01023	13188	2.274795367	0.682438695	0.682438695	0	0.682438392	0.606612074	0	0.075826525	0	0	0.530785582	0.075826525	0.075826525	0.151653035	0	0.227479527	0	0	0.151653017	0.075826525	0.075826525	01023	Choctaw County	12589	13.78	78.5	6	15.8	43	91.8	0500000US01023	82.4	47.2	46.7	56.7	40	0.2	0.1	0	0.7	1.1	01023
new.row12	01025	24625	2.192893414	0.852791724	0.812182596	0.040609128	0.324873094	0.406091388	0.081218267	0.040609139	0.040609128	0.203045687	0.040609145	0.243654815	0.040609128	0.203045684	0.121827407	0.243654841	0	0.121827407	0.324873094	0.040609128	0.081218285	01025	Clarke County	23622	19.07	45.2	6	15.4	42.1	90.5	0500000US01025	81.4	47.8	42.7	51.4	45.5	0.1	0.4	0	0.8	1.5	01025
new.row13	01027	13407	1.417170228	0.671291138	0.671291138	0	0.149175803	0.298351601	0.074587905	0.074587911	0.074587898	0	0.074587911	0.149175803	0	0.074587911	0.074587905	0.074587905	0	0	0.223763703	0	0	01027	Clay County	13235	21.91	59.3	6	14.3	44.4	91.9	0500000US01027	83.3	48.8	43.9	81.5	12.6	0	0.3	0	0.9	3.1	01027
new.row14	01029	14939	1.004083123	0.133877782	0.133877782	0	0.133877782	0.4016332	0.066938891	0.066938891	0	0.066938891	0.200816656	0.133877782	0	0.133877765	0.066938891	0.133877767	0	0.066938876	0.133877782	0	0	01029	Cleburne County	14910	26.62	93	6	7.1	47	89.9	0500000US01029	82.5	50	42.2	92.6	2.7	0.2	0.1	0	1.7	2.6	01029
new.row15	01031	51073	2.447477164	0.939831231	0.90067159	0.039159632	0.548234895	0.646133957	0.156638522	0.097899082	0.039159638	0.019579821	0.332856888	0.176218363	0.019579819	0.078319261	0.039159633	0.117478894	0.019579817	0	0.21537798	0.078319262	0.019579819	01031	Coffee County	52342	77.09	8.9	5	12.3	51.3	89.1	0500000US01031	86.6	49.7	39.2	72.5	16.8	0.7	1.1	0	2	8.4	01031
new.row16	01033	54435	2.994397118	1.414530993	1.414530993	0	0.422522227	0.679709676	0.183705332	0.07348213	0.018370535	0	0.404151767	0.110223208	0.091852664	0.165334798	0.1102232	0.16533479	0.018370535	0.055111594	0.422522277	0.018370533	0.018370528	01033	Colbert County	55241	93.21	16	4	11.9	54.8	92.1	0500000US01033	86.4	48.7	42	78	16	0.3	0.4	0.1	2.4	3.2	01033
new.row17	01035	12649	1.581152544	0.553403452	0.474345754	0.079057639	0.395288157	0.158115268	0	0.079057639	0	0	0.07905763	0.07905763	0	0.158115268	0.237172889	0.316230495	0	0.079057639	0.237172898	0	0	01035	Conecuh County	12067	14.19	63.8	6	11.6	39.3	91.4	0500000US01035	89.4	48.7	46.2	49.7	48.5	0.3	0.3	0	0.2	0.7	01035
new.row18	01037	10955	0.182565057	0.091282511	0.091282511	0	0	0.091282511	0	0	0	0	0.091282511	0	0	0	0	0.182565057	0	0	0.182565026	0	0	01037	Coosa County	10663	16.38	21.5	5	8	43.8	93.8	0500000US01037	83.5	51.4	50.2	66.4	30.2	0.1	0	0	0.7	2.7	01037
new.row19	01039	37519	2.585356803	1.252698662	1.199392327	0.053306327	0.34649112	0.479756874	0.106612649	0.15991901	0	0.079959494	0.133265795	0.106612655	0.026653163	0.186572142	0.186572132	0.29318481	0	0.133265813	0.426450601	0	0.053306325	01039	Covington County	37049	35.95	20.6	6	13.9	50.1	89.7	0500000US01039	85.8	48.6	42.9	83.7	12.3	0.3	0.6	0	0.8	2	01039
new.row20	01041	13866	1.226020515	0.432713093	0.432713093	0	0.216356555	0.288475394	0	0.07211886	0	0	0.216356555	0.072118847	0	0.072118847	0.144237702	0.216356496	0	0	0.360594191	0	0.072118847	01041	Crenshaw County	13772	22.62	27.3	6	7.6	48.6	91.5	0500000US01041	82.1	48.9	42.3	71.1	23.2	0.1	1.2	0	1.1	2.5	01041
new.row21	01043	81703	2.349974715	1.162747982	1.089311225	0.073436711	0.318225797	0.587493778	0.146873428	0.048957813	0.012239455	0.036718359	0.342704677	0.08567617	0.02447891	0.097915626	0.073436714	0.220310164	0.036718365	0.048957817	0.367183546	0.024478906	0.085676169	01043	Cullman County	83768	113.99	21.9	5	9.6	55.6	89.4	0500000US01043	84.6	49.6	41.4	91.8	1.1	0.4	0.3	0	1.7	4.6	01043
new.row22	01045	49393	1.214747009	0.506144632	0.506144632	0	0.263195233	0.222703606	0.04049157	0	0.020245783	0.080983135	0.080983134	0.080983133	0.060737337	0.080983126	0	0.14172048	0	0.060737351	0.101228922	0.060737352	0	01045	Dale County	49172	87.63	5.3	5	13.7	46.2	90	0500000US01045	85.7	49.5	37.7	70.4	21.1	1	1.2	0	2.4	7	01045
new.row23	01047	40755	2.821739352	1.300453638	1.226843116	0.073610602	0.294442378	0.466200419	0.049073739	0.098147471	0	0.073610605	0.24536868	0.490737346	0.049073735	0.171758041	0.04907374	0.294442451	0	0.049073734	0.24536867	0.07361061	0.024536868	01047	Dallas County	37196	38.01	23.7	5	21.7	47.3	90.5	0500000US01047	85.3	46.7	40.4	27.7	69.1	0.5	0.6	0	0	1.1	01047
new.row24	01049	71194	1.769812108	0.772536995	0.744444732	0.028092254	0.224738066	0.575891236	0.112369017	0.084276767	0.014046127	0.084276758	0.280922529	0.070230638	0.014046128	0.084276761	0.028092255	0.238784156	0.014046129	0.098322895	0.309014766	0	0.04213838	01049	DeKalb County	71513	92.03	1.8	6	14.9	54.2	85.4	0500000US01049	77.7	50	39.6	82.5	1.5	1.5	0.1	0.6	9	15.4	01049
new.row25	01051	80989	1.345861811	0.567978377	0.543283667	0.024694716	0.246947108	0.419810076	0.12347355	0.037042067	0	0.04938942	0.209905052	0.037042063	0.012347355	0.037042072	0.024694715	0.234599775	0	0.012347359	0.271641844	0.037042068	0.049389423	01051	Elmore County	81209	131.3	7.4	3	8.1	55.4	91.8	0500000US01051	88.5	48.7	38.9	73.9	20.8	0.3	0.7	0	0.8	3.1	01051
new.row26	01053	37621	2.445442562	0.983493286	0.930331468	0.053161797	0.425294382	0.69110332	0.186066285	0.132904487	0	0.026580903	0.345551693	0.18606625	0.0265809	0.106323584	0.0265809	0.159485394	0	0.053161794	0.239228091	0.079742708	0.026580895	01053	Escambia County	36633	38.76	31.9	6	16.2	44.2	87.7	0500000US01053	82.3	50.3	40.5	61.9	30.3	3.1	0.2	0	0.6	2.6	01053
new.row27	01055	103132	3.190086472	1.541713606	1.483535918	0.058177873	0.387852479	0.746615963	0.193926221	0.077570506	0.029088935	0.048481567	0.397548756	0.193926239	0.067874184	0.155140971	0.096963118	0.310281975	0.019392624	0.077570498	0.290889352	0.077570483	0.038785248	01055	Etowah County	102268	191.16	5	4	11.5	53.3	88.3	0500000US01055	86.1	48.5	41.9	77.9	15.2	0.3	0.7	0	2.3	4.4	01055
new.row28	01057	16657	1.380800924	0.540313488	0.540313488	0	0.180104453	0.480278671	0.120069636	0.060034818	0	0.060034818	0.240139283	0.120069636	0	0.060034818	0	0.480278553	0.120069647	0.120069636	0.240139274	0	0	01057	Fayette County	16302	25.97	82.6	6	15.9	47	89.9	0500000US01057	83.7	49.1	43.7	84.2	12.7	0.1	0.2	0.2	0.2	0.4	01057
new.row29	01059	31507	2.348684614	0.856952345	0.825213348	0.031738979	0.317389763	0.698257411	0.063477949	0.22217284	0.031738987	0.03173897	0.349128742	0.095216934	0	0.22217284	0.158694899	0.285650818	0	0	0.253911831	0.031738972	0	01059	Franklin County	31362	49.48	34.8	6	13.8	53.9	87.5	0500000US01059	80.1	50.2	39.3	77.6	4.2	0.4	0.1	0	13.2	18.4	01059
new.row30	01061	26572	1.204275049	0.526870328	0.526870328	0	0.112900792	0.263435188	0.037633595	0.037633595	0	0	0.188167998	0.037633595	0.037633603	0.112900792	0.112900792	0.225801606	0.037633595	0.075267202	0.263435199	0	0.112900801	01061	Geneva County	26271	45.74	45.5	4	14.3	50.8	87.9	0500000US01061	83.4	48.9	43.6	83.9	9.3	0.3	0.5	0	2.4	4.4	01061
new.row31	01063	8533	1.289112764	0.234384123	0.234384123	0	0	0.351576228	0	0.117192062	0	0	0.234384123	0.46876816	0	0.117192062	0.117192062	0.234384123	0	0	0.234384123	0.117192062	0	01063	Greene County	8111	12.53	99.1	6	26.7	38.5	86.1	0500000US01063	81.9	48.1	41.1	17.3	81.8	0.1	0	0	0.2	0.3	01063
new.row32	01065	14995	0.466822265	0	0	0	0.333444474	0.066688895	0	0.066688895	0	0	0	0	0	0	0.066688895	0.20006669	0	0	0.333444478	0	0.133377792	01065	Hale County	14651	22.75	49.8	4	16.6	46.9	93	0500000US01065	80.6	47.6	40.5	38.4	56.8	0.3	0.1	0	0.1	0.2	01065
new.row33	01067	17110	1.285797825	0.350672102	0.350672102	0	0.350672116	0.40911745	0	0.058445366	0	0	0.350672085	0.116890705	0.058445344	0	0	0.175336071	0	0.058445366	0.292226743	0.11689071	0	01067	Henry County	17205	30.63	43.1	4	11.8	51.6	90.4	0500000US01067	81.5	48	44.6	70.6	25.3	0.3	0.6	0	0.4	2.7	01067
new.row34	01069	104108	3.592423186	1.786606186	1.690552121	0.096054102	0.499481286	0.854881416	0.153686578	0.096054097	0.067237871	0.057632465	0.480270473	0.144081152	0.028816227	0.144081152	0.134475736	0.220924421	0.00960541	0.067237865	0.278556885	0.048027051	0.057632454	01069	Houston County	105882	182.61	13	4	13	53.6	88.3	0500000US01069	87.6	48.2	40.4	66.6	27.2	0.3	0.9	0	0.9	3.6	01069
new.row35	01071	52326	2.178649659	0.936436879	0.879103999	0.057332869	0.343997227	0.573328777	0.095554789	0.133776723	0	0.057332864	0.286664325	0.114665754	0.057332878	0.114665743	0.038221913	0.171998616	0	0.038221908	0.229331486	0	0.09555481	01071	Jackson County	51626	47.9	4.4	5	14.6	47.4	89	0500000US01071	82	49.2	43	89.7	3.3	0.8	0.4	0	1.8	3.2	01071
new.row36	01073	659460	3.910775487	1.884875464	1.778728043	0.10614745	0.635368321	0.962909021	0.115245808	0.109180229	0.077336005	0.08188518	0.579261812	0.159221184	0.066721253	0.131926124	0.06975404	0.228975222	0.013647531	0.043975375	0.292663689	0.077336	0.071270433	01073	Jefferson County	658573	592.63	1	1	11	57.9	91	0500000US01073	91.1	47.6	37.9	50.3	42.7	0.2	1.7	0	2	4.2	01073
new.row37	01075	14021	1.283788575	0.356607954	0.213964745	0.14264318	0.213964772	0.427929545	0.142643169	0.071321602	0	0.071321604	0.142643169	0	0	0.142643169	0.142643206	0.213964773	0	0	0.427929528	0	0	01075	Lamar County	13805	22.82	57.4	6	9.1	48.5	92.2	0500000US01075	82.1	49.9	44.2	85.8	11	0.4	0.2	0	0.7	0.5	01075
new.row38	01077	92590	2.91608196	1.360838178	1.339237618	0.021600604	0.540015111	0.648018132	0.151204239	0.108003011	0.021600601	0.075602116	0.29160817	0.118803323	0.064801819	0.129603636	0.054001518	0.27000756	0	0.097202725	0.378010581	0.075602115	0.086402421	01077	Lauderdale County	92729	138.88	20.4	4	9.5	55.9	90.5	0500000US01077	88.8	48.2	40.8	84.4	9.9	0.3	0.6	0.1	0.7	3	01077
new.row39	01079	33288	1.231675118	0.450612873	0.390531109	0.060081711	0.060081711	0.450612862	0.150204281	0.030040855	0	0	0.270367726	0.090122566	0.030040855	0.120163421	0.030040856	0.120163425	0	0.030040859	0.180245132	0	0	01079	Lawrence County	32924	47.67	44.8	4	10.9	51.7	90.9	0500000US01079	82.7	49.2	42.7	76.8	10.2	5	0.3	0.1	1.4	2.5	01079
new.row40	01081	156597	2.235036293	0.970644386	0.919557797	0.051086544	0.370377488	0.593881146	0.076629824	0.051086545	0.051086546	0.063858181	0.351220029	0.127716385	0.03192909	0.108558917	0.031929092	0.153259641	0.012771637	0.038314911	0.166031276	0.044700728	0.044700729	01081	Lee County	164542	270.84	3.7	4	9.8	56.9	91.4	0500000US01081	91.7	49.5	33	68.7	22.5	0.2	4.3	0	1.1	3.9	01081
new.row41	01083	91695	1.592235125	0.621626044	0.588908898	0.032717167	0.272643006	0.458040254	0.130868638	0.054528605	0	0.043622877	0.229020134	0.065434326	0.021811445	0.13086866	0.021811441	0.054528602	0	0.010905718	0.141774365	0.02181144	0.032717158	01083	Limestone County	98915	176.63	9.2	3	7.5	57.1	91.8	0500000US01083	87.3	50.3	40.2	76.8	13.2	0.8	1.8	0.1	2.5	6.3	01083
new.row42	01085	10362	0.579038889	0.193012935	0.09650645	0.09650645	0.096506465	0.09650645	0	0	0	0	0.09650645	0	0	0	0.193012935	0.289519407	0	0.09650645	0.09650645	0	0	01085	Lowndes County	9726	13.59	86.5	3	20.3	45.6	91.1	0500000US01085	83.3	47.7	41.7	24.6	74.9	0	0	0	0	0.2	01085
new.row43	01087	19358	1.291455686	0.723215124	0.671556989	0.051658229	0.154974674	0.20663289	0	0.051658229	0.051658227	0.051658229	0.051658229	0.051658229	0.051658229	0.051658201	0.051658229	0.361607544	0.051658229	0.10331644	0.258291108	0.051658225	0	01087	Macon County	18068	28.46	35.4	6	20.2	43.1	88.9	0500000US01087	82.7	46.2	37.8	16.3	78.9	0	0.4	0	0.3	2.4	01087
new.row44	01089	353213	3.454006612	1.559965256	1.494848801	0.065116522	0.597373241	0.87199508	0.16703803	0.090596892	0.059454205	0.101921507	0.452984462	0.144388802	0.056623057	0.147219958	0.076441122	0.169869176	0.016986917	0.062285365	0.16703802	0.090596891	0.062285365	01089	Madison County	372909	465.19	3.6	3	7.7	61.1	92.2	0500000US01089	92.2	49.2	38.5	65.4	24.5	0.5	2.5	0.1	1.8	5.3	01089
new.row45	01091	19743	3.089702684	1.21562071	1.114319101	0.101301718	0.303905187	0.75976295	0.101301718	0.151952581	0	0	0.506508517	0.354556034	0	0.20260347	0.253254315	0.455857665	0	0.050650855	0.354555938	0.050650855	0.101301726	01091	Marengo County	18863	19.31	86.9	6	12.5	49.2	90.7	0500000US01091	89.1	47.4	41.7	45.4	50.8	0.3	0.8	0	0.7	2.8	01091
new.row46	01093	30058	2.229023962	0.998070399	0.964801405	0.033269012	0.266152135	0.632111254	0.133076059	0.066538035	0	0.033269012	0.399228232	0.13307607	0.033269012	0.166345088	0	0.266152132	0	0.133076065	0.399228179	0	0.13307607	01093	Marion County	29709	40.02	17.9	6	11.3	48.3	89	0500000US01093	80.6	49.7	44	91.3	3.8	0.3	0.3	0	1.6	2.7	01093
new.row47	01095	94738	2.480525479	1.203318641	1.161096885	0.042221706	0.390550765	0.643881	0.16888682	0.116109689	0	0.021110854	0.337773655	0.073887983	0.021110853	0.073887988	0.073887985	0.116109688	0.010555429	0.021110856	0.253330235	0.03166628	0.02111085	01095	Marshall County	96774	171.02	3.8	5	12.3	54.6	88.9	0500000US01095	84.4	49.7	38.8	85.8	2.8	0.9	0.6	0.1	4.3	15.1	01095
new.row48	01097	414328	2.456990546	1.136780561	1.081268969	0.055511574	0.434438412	0.545461552	0.079647048	0.055511575	0.036203207	0.053098028	0.321001716	0.127917973	0.038616745	0.118263793	0.055511578	0.219632755	0.014481281	0.048270936	0.234114031	0.041030291	0.048270935	01097	Mobile County	413210	336.1	6.3	3	12.6	53.7	88.7	0500000US01097	88.1	48	38.2	56.7	36.3	0.4	2	0	1.2	3	01097
new.row49	01099	21745	1.701540774	0.597838534	0.551850989	0.045987574	0.183950346	0.459875811	0.091975148	0.091975163	0.045987586	0.091975163	0.13796275	0.183950323	0	0.183950326	0.091975148	0.505863466	0	0.045987574	0.413888186	0	0	01099	Monroe County	20733	20.21	37.7	6	16.4	38.3	89	0500000US01099	83.7	49.2	43.7	53.7	42.3	1.3	0.2	0.1	0.2	0.2	01099
new.row50	01101	227120	3.34184556	1.633497803	1.53222977	0.101268051	0.435892912	0.871785841	0.132088757	0.052835504	0.083656211	0.088059173	0.515146173	0.132088764	0.044029587	0.167312433	0.057238466	0.26417753	0.030820712	0.074850299	0.268580483	0.10567101	0.044029586	01101	Montgomery County	226486	288.79	2.8	3	16.3	54.5	89.4	0500000US01101	88	47.2	36.9	32.8	59.1	0.1	3.3	0	1.4	3.8	01101
new.row51	01103	119157	2.912124024	1.393119838	1.325981902	0.067138318	0.595852487	0.612637168	0.134276637	0.050353737	0.033569158	0.058746026	0.335691559	0.092315177	0.058746027	0.125884323	0.033569154	0.260160954	0.008392289	0.075530602	0.310514709	0.041961446	0.033569154	01103	Morgan County	119679	206.57	8.5	4	10.7	56	89	0500000US01103	85.2	49.5	40.6	76.4	13.5	0.4	0.5	0	4.1	8.8	01103
new.row52	01105	9680	0.929752208	0.103305771	0.103305771	0	0.206611602	0.103305771	0	0	0	0	0.103305771	0.516528886	0	0	0	0.206611602	0	0	0.309917388	0	0	01105	Perry County	8923	12.4	99.9	6	29.3	33.4	93.4	0500000US01105	79.6	46.1	41.8	28.4	70.8	0	0.1	0	0.1	1	01105
new.row53	01107	20170	0.892414482	0.297471468	0.297471468	0	0.099157162	0.247892916	0.049578575	0.04957858	0	0	0.148735761	0.148735742	0	0.099157147	0	0.198314306	0	0.049578572	0.247892893	0.049578575	0.049578572	01107	Pickens County	19930	22.61	59.4	4	15.8	44.1	91.5	0500000US01107	84.9	48.3	42.9	57.5	39.7	0.2	0.1	0	0.7	5.2	01107
new.row54	01109	33287	1.712380234	0.630876912	0.630876912	0	0.27037583	0.600835197	0.18025055	0.090125266	0	0.060083521	0.270375817	0.090125278	0	0.090125262	0.030041763	0.210292303	0	0.030041763	0.210292313	0.060083515	0	01109	Pike County	33114	49.27	7.5	5	10.4	50.1	91.1	0500000US01109	87.9	48	31.1	56.6	37.3	0.3	2	0	0.4	2.4	01109
new.row55	01111	22530	1.15401694	0.355082093	0.355082093	0	0.088770524	0.355082152	0.044385261	0.08877053	0	0	0.22192633	0.177541055	0	0.088770537	0.08877053	0.221926317	0	0	0.221926309	0	0	01111	Randolph County	22722	39.14	45.2	6	16.2	48	91.6	0500000US01111	82	48.6	44.1	77	19	0.1	0.3	0	0.8	3	01111
new.row56	01113	58480	0.923392669	0.324897376	0.324897376	0	0.153898773	0.307797524	0.102599175	0.034199726	0	0.017099862	0.153898774	0.068399455	0	0.068399454	0	0.085499317	0	0.017099863	0.1367989	0	0.017099864	01113	Russell County	57961	90.4	10.9	3	16.2	49.1	88.3	0500000US01113	85.2	47.8	37.2	46.9	44.9	0.2	0.8	0.1	2	5.9	01113
new.row57	01115	86937	1.51834095	0.41409299	0.402590377	0.011502583	0.333574883	0.471605862	0.057512908	0.10352324	0	0.057512902	0.253056829	0.138030987	0.046010326	0.080518081	0.034507746	0.115025803	0	0.034507748	0.230051634	0.01150258	0	01115	St. Clair County	89512	141.65	12.9	2	8.2	56.6	91.8	0500000US01115	87.3	49.8	41	85.2	9.8	0.3	0.4	0.1	1.3	2.5	01115
new.row58	01117	208721	3.502282883	1.389414547	1.322339341	0.067075186	0.699498358	1.082785074	0.114986034	0.119777125	0.052701931	0.114986035	0.680334024	0.100612782	0.038328681	0.134150369	0.057493016	0.201225554	0.009582168	0.043119763	0.297047267	0.081448438	0.062284102	01117	Shelby County	217702	277.35	4.9	2	4.7	63.3	93.6	0500000US01117	93.8	48.8	40	78	13	0.2	2	0	2.8	5.9	01117
new.row59	01119	13084	1.146438405	0.458575373	0.305716904	0.15285847	0.229287687	0.229287687	0	0	0	0	0.229287687	0.076429229	0	0.076429229	0.076429229	0.076429241	0	0	0.076429229	0	0	01119	Sumter County	12427	13.75	53.3	6	18.1	42.5	90.3	0500000US01119	88.8	45.8	35.8	25.5	72.3	0.1	0.5	0	0.1	0.7	01119
new.row60	01121	80888	2.225299367	1.112649509	1.100286979	0.012362772	0.284343748	0.420334272	0.074176638	0.074176637	0.012362772	0.061813863	0.197804373	0.185441579	0.024725546	0.123627736	0.074176637	0.123627734	0.012362772	0.037088319	0.222529901	0.061813864	0.086539409	01121	Talladega County	79978	108.55	18.2	5	16.8	48.4	90.6	0500000US01121	83.2	48.6	42.1	63.1	31.9	0.2	0.4	0.1	1.2	2.5	01121
new.row61	01123	40756	2.306408679	1.128668092	1.079595657	0.049072537	0.318971409	0.564334075	0.122681325	0.024536261	0.024536267	0.098145064	0.294435117	0.147217587	0	0.098145064	0.049072525	0.392580273	0	0.049072529	0.368044012	0.049072524	0.049072537	01123	Tallapoosa County	40367	56.34	8.3	6	14.4	46	90.5	0500000US01123	81.9	48.5	45.2	69.1	26.6	0.1	0.5	0	0.9	2.4	01123
new.row62	01125	204424	2.656243931	1.242515468	1.14957145	0.092944076	0.401127072	0.723985405	0.141862004	0.058701525	0.058701518	0.083160492	0.381559886	0.097835871	0.029350761	0.127186627	0.034242557	0.156537396	0.019567175	0.029350764	0.205455334	0.044026143	0.03913435	01125	Tuscaloosa County	209355	158.39	7.8	4	11.5	58.1	93.3	0500000US01125	90.6	48.3	32.8	62.1	32.1	0.2	1.6	0	0.9	4	01125
new.row63	01127	64927	2.556717725	1.1397415	1.12433965	0.015401913	0.385047834	0.662282231	0.123215307	0.092411481	0	0.046205743	0.400449736	0.107813395	0.061607655	0.138617231	0.061607665	0.200224872	0	0.046205741	0.385047814	0.046205744	0.12321532	01127	Walker County	63521	80.29	24.6	2	11.6	49.3	87.9	0500000US01127	82.7	49.4	41.8	88.6	6	0.2	0.2	0	1.7	2.9	01127
new.row64	01129	16746	0.656873227	0.179147245	0.179147245	0	0.17914725	0	0	0	0	0	0	0.119431519	0	0.059715758	0.119431519	0.119431495	0	0.059715758	0.119431511	0	0	01129	Washington County	16326	15.11	65.5	6	13.9	43.9	90.8	0500000US01129	88.3	49.7	43.7	66.7	23.4	6.8	0.4	0	0.1	1.7	01129
new.row65	01131	10919	1.373752373	0.274750425	0.274750425	0	0.183166965	0.274750413	0	0	0	0	0.274750413	0.274750407	0.091583489	0.091583489	0.183166936	0.183166936	0	0	0.183166936	0	0	01131	Wilcox County	10373	11.67	71.4	6	19.7	40	90.6	0500000US01131	77.7	46.9	41.1	27.5	70.2	0.1	0	0	0	0.2	01131
new.row66	01133	23968	1.168224346	0.375500655	0.333778363	0.041722292	0.250333767	0.417223034	0.166889196	0.041722295	0	0.041722293	0.166889191	0.083444587	0	0	0.041722294	0.417222952	0.08344459	0.041722287	0.542389827	0	0.083444588	01133	Winston County	23629	38.55	43.9	6	11.9	50.3	88.7	0500000US01133	80	49.7	45.4	93.2	1.1	0.5	0.4	0	1.6	3.2	01133
new.row67	02013	3338	0.8987418	0.5991612	0.5991612	0	0	0	0	0	0	0	0	0.2995806	0	0	0	0	0	0	0	0	0	02013	Aleutians East Borough	3337	0.48	100	6	11.7	75.3	60.3	0500000US02013	81	61.7	41.6	16.9	5.4	37.1	19.8	0.3	8.1	11.9	02013
new.row68	02016	5784	0.864453502	0.1728907	0.1728907	0	0.1728907	0.345781484	0.1728907	0	0	0	0.1728907	0.1728907	0	0	0	0	0	0	0	0	0	02016	Aleutians West Census Area	5634	1.28	100	6	3.9	80.8	82.8	0500000US02016	89.5	66.8	39.2	26	3.9	9.3	40.7	3.5	5.5	15.4	02016
new.row69	02020	298225	5.019699725	1.897895856	1.817419754	0.080476148	0.831586879	1.804007098	0.31855143	0.147539615	0.103948356	0.248134806	0.985832868	0.19783721	0.063710289	0.167658638	0.057003936	0.378908538	0.067063461	0.040238076	0.09053567	0.097242019	0.036884901	02020	Anchorage Municipality	288000	168.95	0.3	3	6.3	62.3	89.5	0500000US02020	94.2	51.3	34.5	59.2	5.3	7.4	9.8	2.9	2.7	9.7	02020
new.row70	02050	17957	0.389820162	0.111377194	0.111377194	0	0	0.222754336	0.055688615	0	0.055688578	0	0.111377143	0.055688588	0	0	0	0.055688578	0	0	0	0	0	02050	Bethel Census Area	18386	0.45	100	6	22.7	51.8	86	0500000US02050	82.7	53.5	28.7	9.1	1.2	83.4	1.4	0.2	0.5	2.2	02050
new.row71	02060	917	1.090513	1.090513	0	1.090513	0	0	0	0	0	0	0	0	0	0	0	0	0	0	0	0	0	02060	Bristol Bay Borough	836	1.66	100	6	1.7	60.1	80.9	0500000US02060	95	57.3	36.4	45.3	0.4	31.5	5.6	2	2.6	8.7	02060
new.row72	02068	2303	2.171081	0.4342162	0	0.4342162	0	0.8684325	0	0	0	0	0.8684325	0.4342162	0	0	0.4342162	0	0	0	0	0	0	02068	Denali Borough	2097	0.16	59.6	6	3.3	71.5	97	0500000US02068	96.7	67.4	44.4	75.7	2.3	3	3.5	0	2.1	1.7	02068
new.row73	02070	4974	1.809408977	0.402090851	0.402090851	0	0	1.206272461	0.201045448	0	0	0	1.005226878	0	0	0.201045434	0	0	0	0	0	0	0	02070	Dillingham Census Area	4916	0.26	100	6	17.7	55	81.9	0500000US02070	88.1	51.3	30.7	16	1.6	71.1	1.6	0.1	0	3.3	02070
new.row74	02090	100031	3.488918402	1.229619072	1.189631335	0.039987601	0.679789295	1.219621858	0.259919415	0.169947312	0.069978299	0.099969009	0.61980782	0.129959711	0.069978304	0.089972095	0.069978301	0.269916341	0.0499845	0.029990706	0.089972105	0.069978305	0.039987603	02090	Fairbanks North Star Borough	96849	13.2	10.7	4	3.9	55.8	91.4	0500000US02090	94.7	54.3	32.1	71.4	4.1	7	3.1	0.7	1.7	8.3	02090
new.row75	02100	2537	2.759164	1.970832	1.576665	0.3941663	0	0.3941663	0	0	0	0	0.3941663	0	0	0.3941663	0	0.3941663	0	0.3941663	0	0	0	02100	Haines Borough	2530	1.09	8.1	6	4.7	52.8	90.9	0500000US02100	97.7	51.9	46.2	80.9	0	6.2	3.3	0	0.1	8.2	02100
new.row76	02105	2146	1.397949336	0.931966451	0.931966451	0	0	0.465983177	0	0	0	0.465983177	0	0	0	0	0	0	0	0	0	0	0	02105	Hoonah-Angoon Census Area	2148	0.29	75	6	5.7	57.5	80.5	0500000US02105	94	55.8	50	53.2	0.4	28.9	0.8	0.2	0	9.9	02105
new.row77	02110	32434	4.871431448	1.942406051	1.75741509	0.184991051	0.647468771	1.911574277	0.339150335	0.154159216	0.154159215	0.277486596	0.986619122	0.154159205	0.061663673	0.061663686	0.092495537	0.184991058	0.030831835	0.061663692	0.123327368	0.030831843	0.061663684	02110	Juneau City and Borough	31974	11.83	0.7	5	4.4	62.3	93.1	0500000US02110	95.4	51.3	39	64	1.1	9.4	7.2	1.4	1.9	7.2	02110
new.row78	02122	57961	3.933679325	1.311226545	1.293973509	0.017252983	0.759131157	1.483756287	0.258794646	0.155276812	0.069011923	0.241541711	0.759131104	0.138023828	0.03450596	0.172529807	0.034505961	0.224288745	0.034505962	0.051758938	0.069011921	0.051758938	0.034505962	02122	Kenai Peninsula Borough	58708	3.65	2.7	6	6.9	53	87.3	0500000US02122	94.2	52.5	41.2	79.6	0.7	7.4	1.7	0.4	1.7	4.4	02122
new.row79	02130	13745	4.510731247	1.964350804	1.74608942	0.218261204	0.509276204	1.455074656	0.509276099	0	0	0.218261192	0.727537265	0.072753711	0	0.218261158	0.29101494	0.291014928	0	0.072753711	0.145507457	0.072753711	0.145507447	02130	Ketchikan Gateway Borough	13901	2.86	1.1	5	5.8	61.5	90.6	0500000US02130	94.7	52	40.6	64	0.7	14.6	8.5	0.2	1.6	5.6	02130
new.row80	02150	13773	3.049444457	1.016481418	0.943875599	0.072605819	0.798663861	1.016481444	0.145211649	0.145211637	0.072605851	0.290423292	0.363029105	0.145211637	0	0.072605819	0	0.072605822	0	0	0	0	0	02150	Kodiak Island Borough	12998	1.98	14.7	6	7.1	60.4	87.1	0500000US02150	91.2	53.5	35.1	50.6	0.9	11.4	22.7	0	0.7	8.8	02150
new.row81	02158	8129	0	0	0	0	0	0	0	0	0	0	0	0	0	0	0	0	0	0	0	0	0	02158	Kusilvak Census Area	8314	0.47	100	6	32.3	47	85.9	0500000US02158	81.4	54.7	23.7	3.2	0.8	90.9	0.2	0.1	0.8	0.9	02158
new.row82	02164	1301	1.537279	1.537279	1.537279	0	0	0	0	0	0	0	0	0	0	0	0	0	0	0	0	0	0	02164	Lake and Peninsula Borough	1592	0.07	100	6	14.4	63.8	68.5	0500000US02164	90.8	50.9	33.6	17.1	2.2	61.8	3.5	0	0	0.1	02164
new.row83	02170	101135	3.124536743	1.117318402	1.028328501	0.088989965	0.435061989	1.206308324	0.227418813	0.09887774	0.019775547	0.177979943	0.682256354	0.138428837	0.059326642	0.118653298	0.049438872	0.168092155	0.039551097	0.029663325	0.108765517	0.06921442	0.059326646	02170	Matanuska-Susitna Borough	108317	4.4	7	3	7.5	54.8	86.7	0500000US02170	94.2	52.3	36.3	79.2	1.3	6.2	1.8	0.4	1.3	5.6	02170
new.row84	02180	9869	0.810619097	0.405309575	0.405309575	0	0.101327404	0.202654814	0.101327404	0	0	0	0.10132741	0	0	0	0.101327404	0	0	0	0	0	0	02180	Nome Census Area	10004	0.44	66.3	6	19.8	54.3	85.3	0500000US02180	88.2	52.3	29.1	14.2	1	76	1.3	0	0.2	2	02180
new.row85	02185	9757	0.307471552	0.102490519	0.102490519	0	0	0.102490515	0	0	0	0	0.102490515	0	0	0	0.102490519	0.102490515	0	0.102490515	0.102490519	0	0	02185	North Slope Borough	9832	0.11	100	6	12.7	73.4	85	0500000US02185	90.7	61.9	36.3	31.8	1.8	50.2	5.8	1.9	1.2	3.9	02185
new.row86	02188	7715	0.259235241	0.259235241	0.259235241	0	0	0	0	0	0	0	0	0	0	0	0	0	0	0	0	0	0	02188	Northwest Arctic Borough	7621	0.21	100	6	16.4	50.9	80.8	0500000US02188	86.1	53.4	29.2	10.6	1.2	80.7	1.3	0.3	0.2	2.6	02188
new.row87	02195	3275	0.9160305	0	0	0	0	0.9160305	0.610687	0	0	0	0.3053435	0	0	0	0	0	0	0	0.3053435	0	0	02195	Petersburg Borough	3266	0.99	20.3	6	3.9	58.7	90.4	0500000US02195	87	49.1	50.1	57.7	1.2	7.9	17.8	0.5	3.6	9.1	02195
new.row88	02198	6473	1.081415283	0.617951481	0.463463636	0.154487884	0.154487884	0.154487884	0.154487884	0	0	0	0	0	0	0.154487891	0	0	0	0	0.154487884	0	0	02198	Prince of Wales-Hyder Census Area	6203	1.58	100	6	12.4	58.2	81.1	0500000US02198	92.5	55.6	43.1	45.1	0.4	38.5	1.4	0.8	0.5	4.1	02198
new.row89	02220	8810	4.540295101	2.270147875	2.043132863	0.227014768	0.454029537	1.135073842	0.567536921	0.113507384	0.113507384	0.113507384	0.227014768	0.454029537	0	0.227014777	0	0.113507384	0	0.113507384	0.227014777	0	0	02220	Sitka City and Borough	8493	2.96	2.3	6	4.5	63.4	87.7	0500000US02220	95.2	52.2	39.5	62.3	0.7	9.4	7.9	1.2	1.1	7.4	02220
new.row90	02230	1038	1.926782	0	0	0	0	0	0	0	0	0	0	0	0.9633911	0	0.9633911	0	0	0	0	0	0	02230	Skagway Municipality	1183	2.62	2.5	6	3.1	70	90.3	0500000US02230	92.7	41.2	38.6	78.1	3.1	4.9	2.2	0	0	2.5	02230
new.row91	02240	6889	0.725794704	0.29031792	0.29031792	0	0.145158963	0.145158957	0.145158957	0	0	0	0	0.145158957	0	0	0	0	0	0	0	0	0	02240	Southeast Fairbanks Census Area	6893	0.28	59	6	10.9	52.5	83.6	0500000US02240	93.7	56.8	36.9	75	0.9	12.8	3.1	0.2	2.6	7.1	02240
new.row93	02275	2475	2.020202	0.8080809	0.8080809	0	0	0.8080809	0.4040404	0	0	0.4040404	0	0.4040404	0	0	0	0	0	0	0.4040404	0	0	02275	Wrangell City and Borough	2502	0.98	10.4	6	5.4	47.6	83.5	0500000US02275	87.1	53.2	48.9	57	0	22.9	0.8	2.2	1	5.8	02275
new.row94	02282	682	1.466276	1.466276	1.466276	0	0	0	0	0	0	0	0	0	0	0	0	0	0	0	0	0	0	02282	Yakutat City and Borough	579	0.08	100	6	1.3	69.5	76.8	0500000US02282	94	62.4	41.3	30.7	2.1	26.1	20.2	2.1	1.4	6.6	02282
new.row95	02290	5453	1.467082322	1.100311734	0.91692656	0.183385308	0	0	0	0	0	0	0	0.366770575	0	0	0	0.183385308	0.183385308	0	0	0	0	02290	Yukon-Koyukuk Census Area	5230	0.04	98.7	6	18.3	58.2	79	0500000US02290	87	53.1	35.8	23.1	0.2	67.4	1.3	0.1	0.4	2.7	02290
new.row96	04001	71602	0.628474046	0.139660905	0.125694815	0.01396609	0.083796543	0.237423503	0.06983045	0.013966093	0.013966093	0.027932183	0.111728726	0.041898276	0	0.069830452	0.055864362	0.055864361	0	0.027932184	0.027932177	0.013966086	0.013966091	04001	Apache County	71887	6.42	77.8	6	26.4	36	76.4	0500000US04001	84	49.7	35.6	20.5	0.9	72.9	0.6	0.1	1.3	7	04001
new.row97	04003	126516	2.837585601	1.130291797	1.090771272	0.039520694	0.434727646	0.964304893	0.118562063	0.071137247	0.063233105	0.055328967	0.65604351	0.094849668	0.055328972	0.094849663	0.063233107	0.142274493	0.023712419	0.007904138	0.094849668	0.055328974	0.039520692	04003	Cochise County	125922	20.42	29.7	4	10	43.3	92.3	0500000US04003	88.9	51.2	41.4	71.4	4	0.9	1.9	0.3	4.3	35.7	04003
new.row98	04005	138639	4.003202617	1.521938227	1.442595695	0.079342742	0.613103065	1.442595437	0.180324425	0.079342746	0.15147252	0.223602299	0.807853461	0.158685488	0.043277864	0.151472517	0.072129773	0.100981681	0.007212976	0.007212977	0.072129773	0.057703818	0.064916792	04005	Coconino County	143476	7.71	29.7	4	8.7	57	88.8	0500000US04005	91.5	49.6	31.7	58.6	1.5	25.3	1.9	0.2	5.3	14.7	04005
new.row99	04007	53145	3.048264562	1.241885328	1.185436083	0.056449342	0.395145405	0.903189379	0.169348017	0.056449341	0.056449339	0.131715124	0.489227583	0.169348024	0.037632893	0.188164454	0.11289868	0.263430235	0	0.075265785	0.18816446	0.018816448	0.075265782	04007	Gila County	54018	11.35	24.9	5	12.6	42.3	90.2	0500000US04007	87.1	50	50.6	69.3	0.7	15.8	0.7	0	3.8	19.2	04007
new.row100	04009	37700	1.936339502	0.663129989	0.583554381	0.079575598	0.450928401	0.636604757	0.132625993	0.053050395	0	0.053050399	0.397877994	0.053050393	0	0.053050395	0.079575603	0.212201586	0	0.026525197	0.132625986	0.106100785	0.053050403	04009	Graham County	38837	8.4	24.6	5	14.3	47.6	91.5	0500000US04009	84.6	53.4	34.1	68.5	2	12	0.7	0.1	4.2	33.5	04009
new.row101	04011	9368	0.426985507	0.106746367	0.106746367	0	0.106746368	0.213492731	0	0	0.106746368	0	0.106746363	0	0	0	0	0.106746368	0	0	0.106746368	0	0	04011	Greenlee County	9498	5.15	47.2	6	7.3	57.4	97.7	0500000US04011	85.9	53	35.5	75.5	1.8	3.4	0.7	0	3	48.3	04011
new.row102	04012	20477	1.806905172	0.879035024	0.879035024	0	0.146505836	0.390682219	0.048835287	0.048835287	0.048835287	0.048835277	0.195341111	0.048835277	0	0.195341088	0.146505848	0.097670552	0	0.048835277	0.146505844	0	0	04012	La Paz County	21108	4.69	58.8	6	15.1	38.3	84.8	0500000US04012	82.6	51.7	57.3	63.5	0.6	15.1	0.9	0	5.9	28.2	04012
new.row103	04013	4155501	4.233905796	1.568042012	1.494885946	0.07315604	0.739020395	1.512693657	0.28299837	0.06377089	0.082781834	0.122728885	0.960413666	0.112140512	0.066658629	0.175189466	0.060161218	0.317169941	0.033208992	0.054385741	0.152568846	0.075321844	0.048369619	04013	Maricopa County	4485414	487.53	6.1	1	8.1	61.7	89	0500000US04013	89.2	49.8	37.1	66.7	5.7	1.9	4.3	0.2	7.7	31.7	04013
new.row104	04015	204691	3.341622299	1.617071497	1.548675788	0.068395775	0.444572533	0.996624194	0.214958171	0.058624954	0.029312474	0.087937424	0.605791172	0.087937424	0.058624948	0.107479075	0.029312477	0.298010165	0.024427062	0.058624952	0.092822841	0.048854127	0.078166606	04015	Mohave County	212181	15.94	19.7	4	11	41.4	90.9	0500000US04015	87.8	50.7	52.9	83.2	1.1	1.9	1.1	0.2	4.5	17.4	04015
new.row105	04017	107902	2.947118485	1.056514252	1.000908207	0.055606013	0.472651148	1.056514204	0.176085676	0.092676686	0.046338343	0.101944357	0.63946911	0.148282698	0.027803006	0.129747363	0.055606012	0.166818041	0	0.027803008	0.055606015	0.00926767	0.027803008	04017	Navajo County	110924	11.15	40.7	5	19.9	41.3	85.5	0500000US04017	85.6	50.4	38.7	46.1	1.1	43.1	0.4	0.1	3.2	11.9	04017
new.row106	04019	1007257	3.812334034	1.570602169	1.496142512	0.074459647	0.548023005	1.293612274	0.182674332	0.075452445	0.133034573	0.133034569	0.76941635	0.130056183	0.059567719	0.156861652	0.053610945	0.360384685	0.041697402	0.074459647	0.138991341	0.082402008	0.041697403	04019	Pima County	1047279	113.99	1.5	3	10.2	54.1	90.9	0500000US04019	89.5	49.5	39	65.9	3.5	3.4	2.9	0.2	10	38.1	04019
new.row107	04021	405537	1.538700583	0.446321798	0.426594849	0.01972693	0.29590395	0.554819905	0.098634651	0.022192797	0.022192796	0.061646657	0.350153002	0.101100515	0.027124528	0.09123705	0.022192796	0.145486106	0.012329333	0.027124529	0.069044258	0.024658664	0.022192795	04021	Pinal County	462789	86.24	13.3	2	8.2	49	90.4	0500000US04021	88.5	52.2	39.8	69.1	4.6	4.8	1.6	0.4	7.7	31.2	04021
new.row108	04023	46358	1.272703725	0.496138742	0.474567466	0.021571249	0.172570001	0.366711239	0.064713748	0	0.043142492	0.021571244	0.237283773	0.064713749	0.021571251	0.129427503	0.02157125	0.15099875	0.021571252	0.021571252	0.086284997	0.064713748	0.021571249	04023	Santa Cruz County	46498	37.59	3	5	16.5	51.5	86	0500000US04023	78	48.5	37.3	51.7	0.3	0.6	0.1	0.2	10.9	83.1	04023
new.row109	04025	220972	4.987057214	1.778505763	1.669894865	0.108611055	0.828159235	1.914269593	0.380138665	0.095034663	0.153865642	0.239849376	1.0453813	0.081458286	0.076932825	0.235323938	0.072407361	0.380138663	0.022627301	0.113136504	0.140289273	0.081458285	0.104085584	04025	Yavapai County	235099	28.94	7.1	4	7.4	46.3	89.1	0500000US04025	92.1	49.3	54.5	84.5	0.6	1.4	1	0.1	4.4	15.2	04025
new.row110	04027	204281	2.310542812	1.150376059	1.116109632	0.034266524	0.269236971	0.651063971	0.058742613	0.014685653	0.039161741	0.07342826	0.465045692	0.078323474	0.044056956	0.078323485	0.039161742	0.132170876	0.004895217	0.019580871	0.078323479	0.024476089	0.044056955	04027	Yuma County	213787	38.77	10.4	4	14.8	47.1	86.5	0500000US04027	76.2	51.5	35.3	58.1	1.9	1.3	1.1	0	11.7	65.3	04027
new.row111	05001	18352	2.724498536	1.035309539	0.926329528	0.108979951	0.544899813	0.817349731	0.108979937	0.163469925	0	0.16346991	0.381429809	0.054489965	0	0.217959897	0.054489965	0.381429797	0	0.163469916	0.544899737	0	0	05001	Arkansas County	17486	17.68	90.7	6	10.8	54.2	93.7	0500000US05001	86	48.5	41.4	71.1	25.7	0.3	0	0	0.7	3.8	05001
new.row112	05003	20771	2.118338112	0.722160658	0.722160658	0	0.385152375	0.625872648	0.048144051	0.144432123	0	0.14443213	0.288864277	0.192576172	0.048144051	0	0.144432133	0.192576171	0	0.04814404	0.192576196	0	0.04814404	05003	Ashley County	19657	21.24	48.1	6	18.3	43	91.6	0500000US05003	85.9	47.2	43.1	70.8	24.8	0.2	0.1	0.3	1	6.1	05003
new.row113	05005	41093	3.820601762	1.898133654	1.873798551	0.024335048	0.535370981	0.997736846	0.292020492	0.09734018	0	0.146010272	0.462365861	0.097340179	0.024335048	0.194680323	0.073005135	0.219015372	0.024335048	0.024335046	0.194680318	0	0.17034532	05005	Baxter County	41932	75.65	22.1	5	8.1	43.4	93.5	0500000US05005	89.6	48.9	52.1	93.5	0.2	0.6	0.6	0	0.3	2.7	05005
new.row114	05007	251823	2.438220415	0.818034904	0.762440327	0.055594605	0.567859181	0.802150708	0.250175723	0.055594606	0.015884174	0.079420865	0.401075374	0.095305042	0.035739389	0.083391903	0.035739385	0.150899646	0.019855212	0.031768346	0.115160254	0.059565651	0.051623563	05007	Benton County	279141	329.41	4.9	3	5.9	64.6	90.6	0500000US05007	90.1	50.3	35.7	71.9	1.9	1.1	4.2	0.7	3.7	17.4	05007
new.row115	05009	37212	3.332258473	1.451144887	1.424271869	0.026873053	0.564334079	0.940556804	0.188111379	0.080619148	0.053746102	0.241857489	0.376222717	0.053746111	0.026873049	0.24185748	0.053746102	0.403095753	0	0.134365265	0.134365259	0.053746102	0.080619157	05009	Boone County	37432	63.42	13.3	5	9.4	54.2	92.6	0500000US05009	90.6	49.5	41.9	94.9	0.3	0.3	0.4	0	0.6	2.9	05009
new.row116	05011	10994	1.637256738	0.727669575	0.63671088	0.09095871	0.272876084	0.363834888	0	0.090958716	0	0	0.272876172	0.181917393	0	0	0.09095871	0.454793441	0	0	0.272876123	0.090958716	0.090958716	05011	Bradley County	10763	16.58	99.1	6	13.9	45.9	87.5	0500000US05011	85.8	48.4	40.2	60.9	26	4.7	0.1	0	2.9	16	05011
new.row117	05013	5194	0.192529857	0.192529857	0.192529857	0	0	0	0	0	0	0	0	0	0	0	0	0	0	0	0.192529857	0	0	05013	Calhoun County	5189	8.26	91.9	5	8.5	40.9	91.9	0500000US05013	85.3	50.7	44.2	74.2	20.8	0.4	0.2	0	0	4.9	05013
new.row118	05015	27782	2.555611523	0.755885121	0.719890603	0.035994539	0.323950773	1.007846864	0.107983588	0.143978116	0.035994528	0.251961703	0.467928928	0.143978128	0.071989068	0.215967185	0.03599453	0.143978115	0	0	0.215967174	0.03599453	0	05015	Carroll County	28380	45.04	2.6	6	11.4	51.2	87.6	0500000US05015	85.8	50.4	44.6	79.7	0.4	0.9	1.2	1.2	2.2	15.6	05015
new.row119	05017	11008	2.634447508	1.271802178	1.271802178	0	0.181686041	0.908430379	0.090843014	0.272529084	0	0.090843014	0.454215096	0.18168604	0	0	0.090843026	0.363372092	0.090843008	0	0.63590125	0	0.090843026	05017	Chicot County	10118	15.7	46.6	6	18.1	40.2	90.2	0500000US05017	79.6	50.3	43.2	42.4	53.6	0	0.3	0	0.6	6.1	05017
new.row120	05019	22495	2.889531016	0.93354077	0.889086451	0.044454319	0.755723565	0.711269167	0.088908646	0.088908646	0.044454327	0.133362981	0.355634594	0.266725949	0	0.044454319	0.177817314	0.4445432	0	0.088908653	0.266725948	0.044454319	0.044454319	05019	Clark County	22320	25.77	9.1	5	13	55.5	90.7	0500000US05019	89.7	47.1	31.7	69.2	24	0.1	0.7	0	2.8	5.1	05019
new.row121	05021	15190	2.106649205	0.724160694	0.658327902	0.065832792	0.460829493	0.724160691	0.131665574	0.197498369	0	0.065832792	0.329163956	0	0	0.065832782	0.131665565	0.329163832	0	0.131665577	0.197498359	0	0.065832792	05021	Clay County	14551	22.75	41.8	6	16	53.6	92	0500000US05021	84.3	47.9	42.7	94.4	0.7	0.3	0	0	0.5	0.8	05021
new.row122	05023	25361	2.484128986	1.06462682	1.025196126	0.03943063	0.39430626	0.788612507	0.236583738	0	0	0.118291854	0.433736866	0	0	0.078861263	0.157722493	0.354875607	0.118291866	0	0.197153109	0.078861247	0.078861245	05023	Cleburne County	24919	45.01	43.2	6	10.3	45	92.8	0500000US05023	87.9	50	49.5	94.6	0.4	0.8	0.2	0	0.4	2.7	05023
new.row123	05025	8332	0.240038414	0.120019208	0.120019208	0	0	0.120019206	0	0	0	0	0.120019206	0	0	0	0	0	0	0	0	0	0	05025	Cleveland County	7956	13.31	16.2	4	8.8	47.4	96.5	0500000US05025	91.9	46.3	42.5	84	13.1	0	0	0	0	0	05025
new.row124	05027	23992	2.209069615	0.833611167	0.833611167	0	0.333444462	0.541847218	0.041680562	0.125041685	0	0.166722251	0.208402808	0.333444504	0.041680566	0.083361136	0.041680562	0.291763933	0	0.041680575	0.250083383	0	0.041680553	05027	Columbia County	23457	30.62	30.2	5	18.2	50	92.6	0500000US05027	88.3	48.4	35.1	61.1	35.6	0.5	0.5	0	0.6	3	05027
new.row125	05029	20954	1.908943257	0.715853833	0.66813025	0.047723583	0.334065033	0.62040651	0.095447167	0.047723583	0.047723578	0.143170753	0.286341505	0.047723578	0	0.143170753	0.047723583	0.334065108	0	0.047723583	0.095447167	0.047723583	0	05029	Conway County	20846	37.75	52.1	6	14.3	54.2	92.7	0500000US05029	89.2	49.8	42.2	83.5	11	0.4	0.4	0	1.4	4.4	05029
new.row126	05031	104246	3.990560551	1.534831258	1.477274791	0.057556167	0.729044762	1.362162554	0.15348311	0.086334247	0.067148858	0.249410063	0.805786303	0.115112332	0.057556164	0.124705015	0.067148855	0.22063196	0.009592695	0.076741558	0.297373514	0.115112327	0.047963475	05031	Craighead County	110332	155.98	12.7	4	13.2	59.7	91.4	0500000US05031	90.2	48.8	34.4	75.2	16.2	0.3	1.2	0	2.6	5.5	05031
new.row127	05033	62119	1.336145254	0.563434707	0.547336574	0.016098133	0.209275753	0.402453354	0.064392541	0.064392537	0	0.080490671	0.193177612	0.048294401	0.016098133	0.080490666	0.016098133	0.177079466	0	0.032196266	0.160981334	0.032196271	0.016098133	05033	Crawford County	63257	106.66	14.2	3	11.3	51.8	91.1	0500000US05033	85.5	49.4	39.2	85.5	1.3	1	1.3	0	2.3	8.5	05033
new.row128	05035	49278	2.719266116	0.974065598	0.933479538	0.04058606	0.446446676	0.629083953	0.060879097	0.081172133	0	0.04058606	0.446446679	0.243516385	0.020293033	0.344981552	0.060879091	0.162344243	0	0.040586061	0.162344252	0	0.040586063	05035	Crittenden County	47955	78.65	20.7	2	15.5	55.9	91.4	0500000US05035	85.6	47.4	35.8	41.6	50.1	0.1	0.8	0	0.2	3	05035
new.row129	05037	17164	1.806105786	0.466091815	0.407830338	0.058261477	0.466091827	0.582614769	0.116522954	0.174784431	0	0.058261477	0.233045908	0.058261477	0	0.058261483	0.174784441	0.407830326	0	0.116522959	0.174784431	0.058261477	0	05037	Cross County	16419	26.64	41.1	6	16.4	54.7	92.6	0500000US05037	83.5	48.5	40.7	72.9	19.5	0.3	0	0	0.1	2.1	05037
new.row130	05039	7585	2.109426814	0.791034983	0.791034983	0	0.395517492	0.263678309	0	0.131839183	0	0	0.131839183	0.131839183	0	0.395517492	0.131839183	0.527356675	0	0	0.263678309	0.131839183	0	05039	Dallas County	7009	10.5	50.4	6	7.5	49.1	94.6	0500000US05039	88.4	49.2	45.8	52.6	44.1	0	0.1	0.6	0.3	1.3	05039
new.row131	05041	12094	2.232511669	0.578799404	0.578799404	0	0.330742519	0.578799416	0	0.165371261	0	0.08268563	0.330742525	0.165371252	0.08268563	0.330742539	0.165371259	0.330742571	0	0	0.413428125	0	0	05041	Desha County	11361	14.79	29.4	6	19.7	46.4	91.1	0500000US05041	79	48.3	40.7	47.5	47.6	0.1	0.2	0	1.7	6.8	05041
new.row132	05043	18620	2.20193366	0.429645553	0.429645553	0	0.483351244	0.751879713	0.161117093	0.161117065	0	0.0537057	0.375939855	0.161117089	0.0537057	0.214822758	0.1074114	0.322234158	0.0537057	0.107411393	0.161117083	0	0	05043	Drew County	18219	21.99	98.7	6	13.4	51.5	95.3	0500000US05043	87.4	48.5	37.5	67.3	26.9	0	0.7	0	1	4	05043
new.row133	05045	121282	2.638478999	0.981184444	0.964693945	0.016490491	0.445243341	0.931712884	0.197885922	0.057716724	0.024735741	0.164904933	0.486469553	0.107188203	0.04122623	0.098942959	0.032980987	0.255602653	0.02473574	0.02473574	0.173150177	0.057716728	0.016490493	05045	Faulkner County	126007	194.49	5.7	3	10.1	58.6	92.2	0500000US05045	93	48.8	33.8	81	11.4	0.3	1	0	2	4.4	05045
new.row134	05047	17803	1.79744974	0.617873443	0.617873443	0	0.224681269	0.617873479	0.168510911	0.168510911	0	0.112340632	0.168510911	0.168510953	0.056170316	0.056170316	0.056170316	0.056170316	0	0	0.224681226	0.056170316	0	05047	Franklin County	17715	29.1	83.4	6	12.2	48.7	93.3	0500000US05047	86.2	49.1	42.5	89.6	0.6	0.5	0.8	0.1	0.9	3.6	05047
new.row135	05049	12092	1.73668512	0.4961958	0.413496468	0.082699285	0.082699282	0.49619585	0.330797231	0	0	0	0.165398618	0.082699282	0.082699285	0.248097899	0.248097899	0.330797186	0	0	0.330797235	0	0.082699282	05049	Fulton County	12477	20.18	66.2	6	13.9	42.5	89.4	0500000US05049	86.9	50	47.4	93	0.2	0.4	0	0	0	0.6	05049
new.row136	05051	97994	4.132905968	1.8572566	1.816437827	0.040818835	0.67351054	1.142927044	0.224503554	0.173480008	0.040818829	0.112251777	0.591872968	0.153070582	0.020409414	0.193889423	0.091842357	0.408188247	0.010204708	0.081637649	0.23470826	0.071432942	0.102047067	05051	Garland County	99386	146.63	2.9	4	12.1	51.1	90.8	0500000US05051	90.6	48.3	45.4	84.4	7.9	0.5	0.7	0.1	1.5	6.2	05051
new.row137	05053	18076	1.327727332	0.331931833	0.331931833	0	0.442575672	0.442575672	0.165965916	0	0	0.055321983	0.221287899	0	0	0.110643934	0	0.27660985	0	0	0.055321983	0.055321983	0.055321983	05053	Grant County	18265	28.91	38.6	3	9.8	53.5	93.9	0500000US05053	92.6	50.4	40.2	92.4	2.6	0.1	0.4	0.1	1.1	3.2	05053
new.row138	05055	44197	2.26259698	1.063420518	1.01816853	0.045251941	0.429893371	0.543023258	0.113129857	0.067877915	0	0.022625966	0.339389559	0.113129847	0.045251932	0.022625966	0.045251949	0.158381788	0	0.045251933	0.294137593	0.045251932	0.090503889	05055	Greene County	45325	78.46	27.3	5	13.4	54.9	90.9	0500000US05055	87.9	49.5	37.8	91.5	2.5	0.2	0.4	0.1	1	3.1	05055
new.row139	05057	22154	1.399295706	0.451385764	0.451385764	0	0.180554293	0.361108494	0.045138567	0.135415726	0	0.045138567	0.135415727	0.135415726	0.045138567	0.045138567	0.180554316	0.180554295	0	0.045138568	0.180554316	0.045138568	0.090277157	05057	Hempstead County	21532	29.6	38	6	14.8	50	88.7	0500000US05057	83.9	48.6	40.4	56.8	31	0.8	0.2	0	8.1	13.6	05057
new.row140	05059	33480	1.493429031	0.537634456	0.537634456	0	0.268817193	0.477897328	0.119474302	0.059737158	0	0.089605728	0.209080059	0.089605731	0	0.059737152	0.059737155	0.149342876	0	0	0.149342887	0	0.089605727	05059	Hot Spring County	33771	54.89	35.8	5	16	46.8	92.3	0500000US05059	88.5	53.2	42.6	83.9	11.5	0.4	0.3	0	0.3	3.8	05059
new.row141	05061	13472	2.004156902	0.66805226	0.66805226	0	0.371140118	0.668052312	0.074228027	0.222684082	0	0.148456039	0.222684064	0.074228027	0	0.07422803	0.148456055	0.445368146	0.074228027	0.074228027	0.296912091	0	0	05061	Howard County	13202	22.43	83.3	6	15.6	53.8	87.6	0500000US05061	88.4	47.7	39.7	64.4	21.7	0.2	0.8	0.2	10.2	13.4	05061
new.row142	05063	37097	3.073025052	1.401730666	1.401730666	0	0.458258093	0.889559791	0.161738142	0.134781764	0	0.215650831	0.377388978	0.134781786	0	0.134781764	0.053912718	0.269563575	0.026956359	0.02695635	0.296519947	0.053912727	0.080869085	05063	Independence County	37825	49.51	32.8	5	14.3	53.6	89.9	0500000US05063	86.8	50	39.1	86.7	1.9	0.3	0.7	0.3	3.8	7.1	05063
new.row143	05065	13521	1.775016587	0.517713214	0.295836132	0.221877082	0.369795163	0.591672243	0.073959031	0.073959031	0.073959028	0.147918063	0.22187709	0	0	0.221877084	0.073959031	0.517713224	0	0	0.295836132	0	0	05065	Izard County	13629	23.47	47	6	13.7	35.9	93.2	0500000US05065	83.2	53.1	47.7	88.7	1.8	0.9	0	0	1	2.7	05065
new.row144	05067	17429	2.983533111	1.549142127	1.491766418	0.057375643	0.344253848	0.573756286	0.114751286	0.17212693	0	0.057375645	0.229502569	0.28687826	0.057375643	0.057375636	0.114751279	0.286878267	0.057375652	0.057375643	0.229502551	0.057375643	0.172126906	05067	Jackson County	16719	26.37	28.1	6	16.2	42.6	91.6	0500000US05067	86.3	50.2	40.2	76.1	12.2	0.1	0.4	0	0.3	3.2	05067
new.row145	05069	71373	2.956299921	1.429111925	1.387079164	0.042032698	0.43433792	0.728566896	0.112087211	0.154119914	0.028021802	0.070054503	0.364283424	0.140109003	0.028021798	0.140108996	0.056043595	0.140108979	0.014010898	0.0280218	0.196152601	0.028021797	0.042032703	05069	Jefferson County	66824	76.74	40	4	16	46.8	93.8	0500000US05069	89.1	50.1	39.5	38.6	56	0.1	0.8	0.4	1.4	2.4	05069
new.row146	05071	26155	1.796979506	0.611737652	0.611737652	0	0.535270532	0.497036822	0.076467213	0.07646722	0	0.114700835	0.229401614	0.076467214	0	0.038233607	0.038233607	0.191168012	0	0.076467213	0.114700827	0.038233607	0.038233607	05071	Johnson County	26578	40.28	40.1	6	15.8	49.2	91.8	0500000US05071	80.5	50	39	85	1.6	0.5	3	0.2	1.8	14.4	05071
new.row147	05073	7051	1.134590967	0.425471549	0.425471549	0	0	0.283647704	0	0.141823883	0	0	0.141823883	0	0	0.141823883	0.283647704	0.283647728	0	0.141823845	0.283647704	0	0	05073	Lafayette County	6624	12.54	87	6	16	44.1	90.7	0500000US05073	81.1	51.3	48.3	59.6	33.4	0.3	1	0	1.5	3.5	05073
new.row148	05075	16777	1.311318975	0.536448632	0.536448632	0	0.178816248	0.29802694	0.119210829	0.059605415	0	0.059605415	0.059605415	0.059605415	0.059605413	0	0.178816234	0.357632381	0.059605415	0.178816217	0.357632359	0	0	05075	Lawrence County	16406	27.92	52.6	6	12.9	49.5	91.2	0500000US05075	82.3	50	39.8	93.5	1.4	0.2	0.1	0.1	0.3	1.8	05075
new.row149	05077	9614	0.832119876	0.520074711	0.520074711	0	0.104014984	0.104014984	0	0.104014984	0	0	0	0.104014984	0	0	0	0.208029927	0	0	0.104014984	0	0	05077	Lee County	8857	14.7	67.6	6	21.6	35	92.4	0500000US05077	83.5	56.3	41.6	42.3	55.3	0.1	0.2	0	0.5	2.9	05077
new.row150	05079	13885	0.360100795	0.216060465	0.144040304	0.072020161	0.072020161	0.072020169	0	0	0	0	0.072020169	0	0	0	0	0.216060465	0	0.072020143	0.144040335	0	0	05079	Lincoln County	13024	23.19	74.5	4	15.3	31.6	91.8	0500000US05079	83.5	64	40.6	63.4	29.8	0.5	0	0	3.8	4.5	05079
new.row151	05081	12494	1.680806916	0.640307472	0.640307472	0	0.240115273	0.560268967	0	0.080038423	0	0.080038425	0.400192081	0	0	0.160076848	0.080038423	0.320153691	0	0.080038423	0.240115355	0.080038423	0	05081	Little River County	12259	23.03	55.9	4	6.9	52.4	95.1	0500000US05081	90.6	48.6	42.3	72.3	18.6	1	0.2	0	1.4	4	05081
new.row152	05083	21802	1.238418392	0.366938817	0.366938817	0	0.321071456	0.32107147	0	0.13760206	0	0.091734687	0.091734707	0.045867345	0.045867348	0.091734698	0.045867345	0.366938829	0.045867345	0.045867354	0.137602045	0	0	05083	Logan County	21466	30.31	66.9	6	9	53.5	93.3	0500000US05083	88.2	49.4	43.5	89.7	1.6	0.4	1.8	0	0.7	3.2	05083
new.row153	05085	71568	1.732617934	0.530963562	0.530963562	0	0.335345364	0.712609005	0.167672706	0.125754521	0	0.167672698	0.251509066	0.02794545	0.027945451	0.041918171	0.055890904	0.167672717	0	0.013972722	0.111781798	0.013972725	0	05085	Lonoke County	73309	95.12	23.2	3	8.5	57.6	92.5	0500000US05085	89.9	49.6	37	86.8	5.5	0.2	1	0.1	1.3	4.8	05085
new.row154	05087	15907	1.005846465	0.31432693	0.31432693	0	0.188596212	0.251461616	0.188596203	0	0	0	0.062865413	0.062865413	0	0.125730799	0.062865413	0.125730799	0	0	0.062865413	0	0	05087	Madison County	16576	19.87	61.3	3	12.6	53.4	89.6	0500000US05087	85	50.6	41.1	79.6	0	0.4	1	1	1.4	6.3	05087
new.row155	05089	16374	0.488579433	0.244289741	0.244289741	0	0.183217294	0	0	0	0	0	0	0	0	0.061072429	0	0.244289735	0	0.061072447	0	0	0	05089	Marion County	16694	27.96	39.8	6	12.4	42.4	92.7	0500000US05089	87.7	49.6	51.7	94.6	0.5	0.4	0.7	0.1	0.2	2.5	05089
new.row156	05091	43760	1.919561245	0.68555761	0.662705661	0.022851919	0.434186471	0.365630693	0.114259594	0	0	0.022851922	0.22851917	0.182815391	0.022851922	0.159963428	0.068555761	0.365630733	0.02285192	0.114259588	0.205667275	0	0.02285192	05091	Miller County	43257	69.15	6.7	4	16.1	47.7	89.8	0500000US05091	86.7	49.8	39.9	68.5	25.2	0.9	0.3	0	2.6	3.8	05091
new.row157	05093	43534	1.883585235	0.849910489	0.82693996	0.02297055	0.29861718	0.482381613	0.068911643	0.068911659	0	0.022970552	0.321587747	0.091882206	0.022970552	0.045941102	0.091882195	0.183764418	0.022970552	0	0.34455828	0.045941103	0.068911655	05093	Mississippi County	40651	45.14	7.8	5	16.5	54.4	91.7	0500000US05093	82.8	49.1	37	58.3	34.8	0.1	0.4	0	1.4	4.7	05093
new.row158	05095	7420	1.347708902	0.269541771	0.269541771	0	0.134770878	0.539083781	0	0	0	0.134770878	0.404312679	0	0	0.134770878	0.269541771	0.269541801	0	0	0.539083573	0.134770878	0	05095	Monroe County	6701	11.04	99.3	6	20.2	42.4	91.3	0500000US05095	80.2	48.3	45.8	53.9	43.5	0.1	0.3	0	0	0	05095
new.row159	05097	9059	0.993487128	0.331162381	0.331162381	0	0.331162373	0.331162373	0	0.110387458	0	0	0.220774916	0	0	0	0	0.220774916	0	0	0.110387458	0	0.110387458	05097	Montgomery County	8986	11.52	49.7	6	13.1	45	88.3	0500000US05097	86.7	51.2	50.5	90.9	0.7	1	0.8	0	2.7	4.9	05097
new.row160	05099	8528	1.407129296	0.58630379	0.58630379	0	0.117260808	0.351782324	0	0.117260808	0	0.117260808	0.117260808	0.117260808	0	0.117260808	0.117260808	0.469043182	0	0.117260808	0.469043182	0	0	05099	Nevada County	8252	13.36	59.1	6	25	47.3	95.1	0500000US05099	89.6	48.9	44.7	64.2	33.7	0.1	0.2	0.1	0	1.5	05099
new.row161	05101	7898	0.633071672	0.126614354	0.126614354	0	0	0.379842988	0	0	0	0.126614354	0.253228684	0	0	0	0.12661433	0	0	0	0.126614354	0	0	05101	Newton County	7753	9.44	86.2	5	7.7	47.5	93.9	0500000US05101	84.9	51.4	48.7	93	0.1	1.2	0	0.2	0.9	1.8	05101
new.row162	05103	24378	2.010008974	0.697350027	0.697350027	0	0.287144142	0.820411771	0.24612355	0.123061775	0	0.123061767	0.32816471	0.123061784	0	0.082041192	0	0.410205948	0	0.082041192	0.328164713	0.123061774	0.082041183	05103	Ouachita County	23382	31.91	37.7	5	13.2	46.9	93.5	0500000US05103	88.2	48.8	43.9	55.8	41	0.1	0	0	0.2	2.7	05103
new.row163	05105	10320	0.775193858	0.096899223	0.096899223	0	0.096899223	0.193798427	0.096899223	0	0	0.096899204	0	0.096899223	0	0	0.29069765	0.096899223	0	0	0.096899223	0	0	05105	Perry County	10455	18.96	27.4	3	11.8	47.1	94.7	0500000US05105	91	51.5	44	91.1	2.3	0.1	0.1	0	2.1	3.3	05105
new.row164	05107	19518	1.895685902	0.614817051	0.563582354	0.051234753	0.307408512	0.819756236	0.153704254	0.256173762	0	0.102469512	0.307408563	0.051234753	0.051234747	0	0.051234753	0.256173787	0	0.051234758	0.256173775	0.051234758	0	05107	Phillips County	17782	25.56	14.4	5	25.9	45.3	92.4	0500000US05107	82	46.4	39.7	34.9	62.2	0	0.6	0	0.3	2.2	05107
new.row165	05109	10893	1.560635221	0.367208285	0.367208285	0	0.275406226	0.642614438	0.09180206	0	0	0.275406216	0.275406198	0.09180206	0	0	0.183604138	0.183604129	0	0	0.367208285	0.09180206	0	05109	Pike County	10718	17.84	50.6	6	12.9	51.3	89.8	0500000US05109	88.7	49.1	43.3	88.7	4.2	0.1	0.3	0	2.5	6.8	05109
new.row166	05111	24098	1.203419457	0.373475006	0.331977761	0.041497225	0.207486102	0.331977758	0.041497224	0.082994447	0	0	0.207486101	0.041497225	0.041497217	0.124491667	0.082994449	0.331977765	0	0.124491655	0.290480545	0.041497225	0.124491655	05111	Poinsett County	23528	31.02	21	4	16	52.1	90.7	0500000US05111	81.8	48.9	39.9	85.6	4.3	0.3	0	0.1	1	3.6	05111
new.row167	05113	20212	2.473777868	0.742133323	0.692657887	0.049475561	0.296853366	0.940035557	0.098951118	0.247377859	0.049475559	0.098951126	0.445280039	0.197902238	0.049475561	0.098951122	0.148426682	0.346328869	0	0.098951122	0.346328853	0	0.049475559	05113	Polk County	19964	23.28	36.4	6	14.2	49.6	90.5	0500000US05113	88	49.1	44.4	90.1	0.1	1.6	0.2	0.2	2.9	6.6	05113
new.row168	05115	63372	2.540554181	1.151928277	1.120368602	0.031559674	0.489175035	0.646973521	0.110458866	0.015779843	0.031559677	0.110458875	0.378716144	0.094679037	0.031559678	0.094679032	0.03155968	0.157798393	0	0.094679031	0.220917743	0.063119351	0.063119364	05115	Pope County	64072	78.85	18.1	5	12.5	53.5	91.5	0500000US05115	85.3	49.5	36.7	85.5	2.5	1.2	1	0.1	3.7	9.9	05115
new.row169	05117	8309	1.083162743	0.481405717	0.481405717	0	0.120351417	0.240702868	0	0	0.12035142	0	0.120351448	0	0	0.120351448	0.12035142	0.481405719	0	0	0.240702865	0	0	05117	Prairie County	8062	12.44	88.6	6	5.2	51.6	92.8	0500000US05117	85.6	50.2	46.5	84.8	10.5	0	0.2	0	1.2	2.1	05117
new.row170	05119	392848	5.009571067	2.535331643	2.443693233	0.091638499	0.722925913	1.338940237	0.137457746	0.112002605	0.155276339	0.244369316	0.689834264	0.145094279	0.071274387	0.142548771	0.053455786	0.216368675	0.012727568	0.040728223	0.26218791	0.06872887	0.086547468	05119	Pulaski County	391911	515.83	3.2	3	12.2	59	91.2	0500000US05119	92.1	47.9	37.7	52.7	37.4	0.3	2.3	0	2.7	6.4	05119
new.row171	05121	17514	2.112595563	0.342583096	0.228388708	0.114194365	0.342583006	0.970652086	0.285485909	0.17129155	0	0.114194366	0.399680258	0.228388725	0	0.228388809	0	0.456777383	0	0.171291544	0.171291548	0.057097183	0	05121	Randolph County	17958	27.53	38.7	6	14.3	48.9	92.5	0500000US05121	87.4	50.4	39.1	90.5	1.4	0.3	0.4	1.4	0.6	2.4	05121
new.row172	05123	26688	2.173261111	0.786870452	0.786870452	0	0.262290119	0.56205037	0.07494005	0.074940042	0.037470017	0.187350114	0.187350094	0.22482012	0.037470025	0.262290191	0.037470025	0.299760181	0	0.074940042	0.187350118	0	0.037470025	05123	St. Francis County	24994	39.37	63.8	5	24.4	42.5	91.3	0500000US05123	84.2	55.3	38.8	40	53.5	0.5	0.1	0.3	2.2	5.5	05123
new.row173	05125	116252	1.832226692	0.713966181	0.696762264	0.017204007	0.421498143	0.524722129	0.103224028	0.060214016	0.008602	0.094622024	0.258060073	0.051612017	0.017204003	0.04301001	0.060214015	0.19784606	0	0.051612021	0.13763205	0.025806004	0.034408006	05125	Saline County	122437	169.19	11.2	3	6.8	59.9	94.2	0500000US05125	91.9	49	40.3	84.6	8.4	0.2	1.1	0.1	1.7	5.4	05125
new.row174	05127	10584	1.417233857	0.377928941	0.377928941	0	0.283446731	0.566893345	0	0.094482218	0	0.094482218	0.377928949	0	0	0.094482218	0.094482218	0.188964476	0	0	0.283446694	0	0	05127	Scott County	10281	11.52	69.3	6	12.7	52.1	89.5	0500000US05127	83.8	52.7	42.8	85.4	1.2	0.5	0.6	0.1	4.7	8.3	05127
new.row175	05129	7925	1.640378352	0.504731853	0.504731853	0	0.126182948	0.883280653	0.126182948	0.126182948	0	0.126182948	0.504731858	0	0.126182948	0	0	0.126182948	0	0	0.3785489	0.126182948	0	05129	Searcy County	7881	11.83	48.5	6	18.3	44.6	94.3	0500000US05129	82	50.1	46.9	88.2	0.4	2.8	0.3	0	0.2	3	05129
new.row176	05131	127362	4.161367034	1.884392411	1.813727711	0.070664721	0.628130805	1.099228954	0.188439264	0.133477802	0.062813085	0.125626168	0.588872636	0.10992291	0.062813082	0.321917072	0.054961447	0.541762866	0.015703272	0.094219622	0.243400705	0.070664726	0.070664723	05131	Sebastian County	127827	240.31	5.3	3	11.2	56.9	88.8	0500000US05131	85	49.3	38	70.4	6	1	4.6	0.1	9.5	15.1	05131
new.row177	05133	17206	2.208532037	0.929908302	0.871788742	0.058119264	0.232477019	0.871789035	0.058119263	0.116238528	0	0.058119264	0.639311831	0.058119264	0	0.116238528	0	0.058119264	0	0	0.290596323	0	0.116238528	05133	Sevier County	17007	30.09	23	6	12.7	57.6	81.6	0500000US05133	73.5	50.1	34.9	57.9	4.7	2.6	0.3	1.3	28.6	34.3	05133
new.row178	05135	17041	1.936506192	0.645501963	0.645501963	0	0.234728	0.762865866	0.293410033	0.117364011	0	0.117363993	0.234728	0.176045997	0	0.117363993	0	0.352092063	0	0	0.352092041	0.058682015	0.117364011	05135	Sharp County	17442	28.86	64.4	6	11.2	43.9	94.2	0500000US05135	84.6	49.1	47.4	92.5	1	0.2	0.5	0	1.2	2.6	05135
new.row179	05137	12443	1.607329623	0.562565295	0.562565295	0	0.16073294	0.723298235	0.321465917	0.080366459	0	0.080366459	0.241099399	0.080366459	0	0.080366459	0	0.321465837	0	0.160732918	0.160732918	0	0.080366459	05137	Stone County	12506	20.62	59.7	6	15.9	38.3	91.4	0500000US05137	86.1	49.3	49.5	90.8	0.1	0.6	0.4	0	1.5	2	05137
new.row180	05139	40022	3.373145067	1.449202991	1.3742442	0.074958766	0.624656443	0.84953267	0.199890077	0.049972514	0.024986261	0.124931286	0.44975257	0.224876322	0.049972518	0.074958771	0.099945037	0.324821342	0.024986257	0.099945032	0.274848832	0.049972514	0.09994503	05139	Union County	38682	37.22	28.7	5	15	52.9	93.8	0500000US05139	87.2	48.9	41.3	63	32.5	0.1	0.8	0	0.7	4.1	05139
new.row181	05141	16751	2.387917052	0.895468963	0.895468963	0	0.358187644	0.65667718	0.119395852	0.119395858	0.059697936	0.119395845	0.238791711	0.179093794	0.059697933	0.059697923	0.179093794	0.059697933	0	0	0.238791728	0	0.119395845	05141	Van Buren County	16545	23.36	57.7	6	13.7	41	90.6	0500000US05141	84.4	49.1	49.7	93.1	0.7	0.8	0.3	0.1	1.7	3.5	05141
new.row182	05143	223683	3.348488279	1.359066068	1.323301373	0.035764898	0.518591013	1.140006148	0.196706937	0.102824083	0.125177155	0.120706543	0.594591492	0.116235915	0.044706123	0.120706529	0.049176737	0.120706525	0.004470612	0.026823676	0.152000823	0.067059183	0.035764899	05143	Washington County	239187	253.92	6.6	3	9.3	61.9	87.8	0500000US05143	87	50.4	32.3	70.4	3.5	0.9	2.6	2.7	7	17.3	05143
new.row183	05145	78706	2.172642468	0.851269256	0.762330742	0.088938578	0.381165363	0.673392165	0.15246614	0.152466143	0.012705513	0.152466146	0.203288172	0.114349606	0.012705506	0.101644096	0.038116539	0.190582673	0	0.076233064	0.30493228	0.025411021	0.025411028	05145	White County	78753	76.08	35.6	5	12.9	52.4	90.4	0500000US05145	86.3	48.9	38.3	88.6	4.4	0.2	0.9	0	0.9	4.7	05145
new.row184	05147	6763	1.774360484	0.8871803	0.8871803	0	0.147863365	0.147863377	0	0	0	0	0.147863377	0	0.147863377	0.295726742	0.147863365	0.147863377	0	0.147863377	0.443590119	0	0	05147	Woodruff County	6320	10.77	80	6	13.7	51.8	93.1	0500000US05147	84.4	49.6	45.2	69.5	27.5	0	0	0.3	0.3	0.5	05147
new.row185	05149	21601	1.11105975	0.601823939	0.555529796	0.046294143	0.185176601	0.277764936	0	0.092588311	0	0	0.185176605	0	0	0	0.046294159	0.324059064	0	0.092588308	0.324059071	0	0	05149	Yell County	21341	22.95	17.4	5	8.8	55	91.8	0500000US05149	77.4	50.7	40	77.5	2.2	0.5	1.1	0	16.3	21.1	05149
new.row186	06001	1629615	4.308379514	1.438990195	1.36473953	0.074250666	0.945622137	1.556809442	0.266320575	0.114137387	0.302525444	0.078546159	0.795279878	0.13131936	0.073637025	0.127023868	0.034977588	0.272457	0.031909378	0.06197783	0.14727405	0.045409499	0.03252302	06001	Alameda County	1671329	2261.56	0.1	1	5.5	63.6	96	0500000US06001	89.2	49.7	38.4	34	10.2	0.9	32.1	0.8	12.1	22.2	06001
new.row187	06003	1203	2.493766	0.8312552	0.8312552	0	0	1.66251	0	0	0	0	1.66251	0	0	0	0	0	0	0	0	0	0	06003	Alpine County	1129	1.53	82.6	6	6.8	53.1	93.6	0500000US06003	93.3	58.2	43	63.4	0	25.8	0.2	0	1.1	14.1	06003
new.row188	06005	37306	2.975392614	1.206240192	1.179434876	0.026805343	0.589717463	0.991797532	0.187637379	0.214442712	0.107221359	0.053610685	0.428885389	0.107221364	0.02680534	0.026805343	0.02680534	0.268053401	0.080416017	0.080416022	0.134026703	0.026805343	0.080416027	06005	Amador County	39752	66.86	3	6	4.3	45.2	95.2	0500000US06005	90.5	54.2	49.6	80.3	1.7	1.2	1.3	0	5.2	15.1	06005
new.row189	06007	225207	4.382634524	1.611850367	1.540804579	0.071045751	0.812585785	1.487520373	0.34190766	0.10212827	0.190935472	0.115449338	0.737099634	0.159852936	0.093247558	0.137651145	0.079926467	0.377430522	0.039963234	0.155412578	0.195375817	0.031082516	0.062165028	06007	Butte County	219186	133.94	2.1	4	10.6	54.3	93.4	0500000US06007	90.3	49.8	36.5	75.7	1.8	1.1	5.2	0.3	5.6	18	06007
new.row190	06009	45057	2.374769825	0.932152565	0.887764287	0.044388214	0.510464505	0.688017342	0.066582329	0.08877643	0.022194113	0.088776441	0.421688062	0.155358757	0.022194111	0	0.066582334	0.221941101	0.022194107	0.133164653	0.288523469	0.044388224	0	06009	Calaveras County	45905	45	5	6	8.2	44.4	94.2	0500000US06009	92.6	49.8	52.1	83.1	1	1.3	2	0.1	3.3	13.6	06009
new.row191	06011	21479	1.722612746	0.512128092	0.465571037	0.046557103	0.27934262	0.60524236	0	0.139671318	0	0	0.465571041	0.093114191	0.18622841	0	0.046557102	0.093114205	0	0	0.232785498	0	0.093114204	06011	Colusa County	21547	18.72	15.8	6	9.5	58.5	90.9	0500000US06011	73.3	50.9	36	60.9	1.7	1.5	0.8	0.1	17.8	60.9	06011
new.row192	06013	1123678	4.229859459	1.513778824	1.453263374	0.060515556	1.009185891	1.324222763	0.261640783	0.121031115	0.183326536	0.086323661	0.671900672	0.126370721	0.058735688	0.165527852	0.032037648	0.301687858	0.032037648	0.093443138	0.158408374	0.051616213	0.039157125	06013	Contra Costa County	1153526	1611.21	0.8	2	5.7	61.2	95.3	0500000US06013	89.7	49.3	40.1	46.6	8.7	0.7	18.3	0.5	12.8	26.4	06013
new.row193	06015	27442	2.004227478	0.801690856	0.765250376	0.036440495	0.291523918	0.692369364	0.255083459	0.036440496	0.072880992	0.036440496	0.291523935	0.036440496	0	0.072880993	0.109321488	0.182202456	0	0	0.145761975	0	0	06015	Del Norte County	27812	27.64	6.4	5	9.7	44.6	93.9	0500000US06015	83.2	53.9	40	69.1	2.7	7.2	3.1	0.3	7.2	20.4	06015
new.row194	06017	185015	3.934816013	1.086398427	1.048563645	0.037834773	0.994513944	1.58365536	0.345917887	0.124314249	0.135124181	0.178363907	0.799935098	0.091884442	0.054049674	0.081074506	0.043239734	0.216198688	0.005404968	0.097289413	0.156744033	0.016214905	0.037834772	06017	El Dorado County	192843	112.91	1.6	2	5.9	55.3	95.8	0500000US06017	94.7	50.1	46.2	82.5	0.7	0.6	5.2	0.2	3.3	13.5	06017
new.row195	06019	971616	3.063967598	1.326655752	1.28137041	0.045285381	0.582534665	0.876889626	0.16982018	0.088512339	0.099833678	0.073074137	0.445649313	0.109096599	0.050431445	0.073074139	0.04528538	0.255244874	0.026759542	0.077190988	0.172907817	0.017496623	0.032934823	06019	Fresno County	999101	167.69	0.4	3	15.4	55.9	92.8	0500000US06019	78.3	50.2	32.8	48	4.5	1.3	10.7	0.2	18.1	54.2	06019
new.row196	06021	27935	1.718274673	0.501163409	0.429568612	0.071594797	0.286379083	0.608555603	0.214784334	0.07159477	0	0.143189537	0.178986938	0.107392185	0.107392166	0	0.107392166	0.071594797	0.035797399	0	0.178986933	0.107392182	0	06021	Glenn County	28393	21.61	3.5	6	11.5	56.8	89.1	0500000US06021	77.8	51.5	35.8	67.5	0.4	2.3	3.4	0.1	14.3	43.3	06021
new.row197	06023	135490	3.727212639	1.387556321	1.358033855	0.02952247	0.656875106	1.313750178	0.199276712	0.118089905	0.184515467	0.147612364	0.664255727	0.16237359	0.044283709	0.081186799	0.0811868	0.332127843	0.029522475	0.088567415	0.184515463	0.044283709	0.014761236	06023	Humboldt County	135558	37.99	17.3	5	11	53.3	93.9	0500000US06023	91.3	49.8	39.5	75	1.4	4.1	3.2	0.3	5.5	12.6	06023
new.row198	06025	179957	2.033819206	0.96689765	0.883544413	0.083353247	0.238945961	0.505676403	0.044455062	0.077796362	0.011113765	0.061125715	0.311185479	0.105580778	0.044455065	0.088910133	0.08335324	0.072239481	0.011113765	0.027784412	0.138922074	0.038898177	0.016670651	06025	Imperial County	181215	43.39	14.3	4	18.1	45.2	93.2	0500000US06025	71.3	51.5	32.6	39.5	2.6	1.5	1.5	0	34.8	85.4	06025
new.row199	06027	18195	3.792250608	2.198406205	2.143446156	0.054960142	0.54960142	0.879362641	0.164880465	0.054960142	0.109920315	0.109920295	0.439681111	0	0.054960153	0.054960142	0.054960142	0.219840613	0	0.054960142	0.164880445	0.109920315	0.054960142	06027	Inyo County	18039	1.77	8.9	6	10.7	54.3	93.3	0500000US06027	93.1	51.1	44.6	68.9	1	9.6	1.7	0.9	5.1	23.9	06027
new.row200	06029	878744	2.503573317	1.0685706	1.025327029	0.043243539	0.469988977	0.715794349	0.12290269	0.060313357	0.039829574	0.076245189	0.416503561	0.091039028	0.042105551	0.075107198	0.040967563	0.147938424	0.004551952	0.052347444	0.161594277	0.02731171	0.022759758	06029	Kern County	900202	110.7	3.8	3	15.5	53.2	92.2	0500000US06029	76.6	51.2	32.2	56.1	5.2	1.1	5	0.2	15.5	55.3	06029
new.row201	06031	150183	2.177343515	0.952171686	0.912220413	0.039951255	0.386195532	0.625903074	0.126512315	0.159804999	0.013317084	0.033292713	0.292975926	0.093219603	0.039951254	0.066585442	0.013317083	0.139829409	0.006658543	0.026634173	0.093219603	0.013317085	0.019975628	06031	Kings County	152940	110.07	0.1	4	13.5	45.7	92.6	0500000US06031	74.5	55.3	32.1	51.6	6.5	1.7	3.9	0.2	20.5	56.1	06031
new.row202	06033	64095	2.589905709	1.076527047	1.06092516	0.015601843	0.421249735	0.780092041	0.156018412	0.093611046	0.046805528	0.109212886	0.374444174	0.12481473	0.062407366	0.093611046	0.03120368	0.202823936	0	0.124814735	0.202823937	0.015601841	0.03120368	06033	Lake County	64386	51.24	7.7	5	10.2	46.2	93.5	0500000US06033	86.6	50.2	44.5	70.9	2.3	3	1.4	0.3	13.2	23	06033
new.row203	06035	31470	1.906577618	0.699078501	0.699078501	0	0.34953922	0.444868122	0.095328891	0.095328908	0	0.031776293	0.222434058	0.158881466	0.031776293	0.063552588	0.158881469	0.190657771	0.031776293	0.095328878	0.158881469	0	0	06035	Lassen County	30573	6.73	10.8	5	11.8	33.5	92.6	0500000US06035	80.5	63.1	37.2	71.6	8.4	2.3	1.8	0.9	2.9	20.4	06035
new.row204	06037	10105722	4.68417791	1.852613791	1.762664767	0.089949042	0.91690628	1.502317214	0.226406385	0.107661777	0.184449958	0.105088978	0.878710104	0.124780792	0.070158272	0.169310021	0.048091566	0.25401451	0.016921107	0.056403689	0.21571937	0.062439874	0.04225329	06037	Los Angeles County	10039107	2473.98	0.5	1	10	60.2	91	0500000US06037	80.3	49.7	37.4	39.6	7.9	1.1	14.8	0.2	22.7	48.7	06037
new.row205	06039	154440	1.722351753	0.764050729	0.751100741	0.012950015	0.388500363	0.453250463	0.071225076	0.058275057	0.012950015	0.084175082	0.226625231	0.071225066	0.019425021	0.012950014	0.012950015	0.181300184	0.012950015	0.019425017	0.161875173	0.006475005	0.025900028	06039	Madera County	157327	73.62	0.3	4	15.5	50.1	92.4	0500000US06039	72.1	49.1	34.4	49.1	2.6	1.3	2.3	0.1	29.6	59.7	06039
new.row206	06041	260814	7.871509958	2.925456516	2.722246536	0.203209946	1.246098769	3.090324808	0.513776089	0.138029406	0.670976245	0.253053898	1.514489283	0.203209956	0.1380294	0.214712403	0.0536781	0.302897848	0.038341499	0.072848855	0.184039203	0.09585375	0.084351299	06041	Marin County	258826	497.45	1.9	2	3.8	59.5	96.3	0500000US06041	93.4	49.1	47.4	73.8	2.4	0.4	6.3	0.2	8	16.6	06041
new.row207	06043	17658	1.6423152	0.339789266	0.283157701	0.056631565	0.28315784	0.849473434	0.226526238	0	0	0.169894679	0.453052447	0.113263114	0	0	0.056631568	0.226526254	0	0.169894693	0.113263114	0.056631568	0.056631568	06043	Mariposa County	17203	11.87	18.6	6	9.2	49.7	92.8	0500000US06043	91.9	50.4	51.6	82	0.8	1.6	1.3	0.4	4.9	13	06043
new.row208	06045	87497	4.205858446	1.497194123	1.428620444	0.068573783	0.720024741	1.611483748	0.251437205	0.102860669	0.228579264	0.251437204	0.777169522	0.125718598	0.04571585	0.0914317	0.114289634	0.342868881	0.045715852	0.148576512	0.205721353	0.034286891	0.022857924	06045	Mendocino County	86749	24.74	24.1	5	11.5	51.3	90.8	0500000US06045	86.8	49.5	43.7	73.6	0.7	3.8	2.2	0.1	7.2	26.8	06045
new.row209	06047	267390	2.11301853	0.875126201	0.830247921	0.044878272	0.497400792	0.523579798	0.119675377	0.078536965	0.022439133	0.052357975	0.250570328	0.104715948	0.048618124	0.044878271	0.018699278	0.183252939	0.003739856	0.089756535	0.157073935	0.014959424	0.014959423	06047	Merced County	277680	143.5	0.1	3	15.5	52.8	91	0500000US06047	71.4	50.8	31.5	41.6	3	1.2	7.3	0.3	36.9	61.9	06047
new.row210	06049	9017	1.663524332	0.443606501	0.443606501	0	0.554508333	0.665409615	0.221803255	0.221803255	0	0.110901633	0.110901628	0	0	0	0	0.554508119	0	0.110901618	0.110901628	0	0	06049	Modoc County	8841	2.26	64.4	6	10.2	44.4	91.3	0500000US06049	88.3	48.6	47.5	83.2	1.9	3.1	1.4	0	5	15.3	06049
new.row211	06051	14058	1.636079363	0.640205102	0.569070965	0.071133849	0.213401605	0.71133898	0	0	0	0.071133849	0.640204843	0	0	0.071133849	0	0	0	0	0	0	0	06051	Mono County	14444	4.74	11.5	6	8.8	66.7	85.3	0500000US06051	87.2	55.1	40.5	79	0.3	1.6	4.1	0	6.1	27.1	06051
new.row212	06053	433168	3.652162664	1.495955356	1.44285817	0.053097181	0.729509123	1.105806489	0.18930299	0.110811507	0.11542866	0.124662948	0.565600422	0.115428648	0.041554313	0.124662947	0.039245744	0.159291537	0.011542867	0.055405756	0.15467439	0.041554316	0.02077716	06053	Monterey County	434061	132.31	1.1	3	9	55.7	90.1	0500000US06053	73.4	51	35.1	39.7	2.2	0.8	5.9	0.5	39.9	59.9	06053
new.row213	06055	141005	4.680684948	1.921917665	1.86518191	0.056735575	0.914861096	1.503492749	0.290769826	0.148930895	0.205666475	0.12765504	0.730470496	0.113471149	0.028367785	0.148930892	0.049643631	0.319137595	0.028367786	0.106379209	0.127655048	0.035459737	0.028367788	06055	Napa County	137744	184.06	1.4	4	5.3	60.1	93.9	0500000US06055	84.4	50	42.5	63.6	1.8	1	8	0.3	13.6	35.1	06055
new.row214	06057	98838	5.392662427	1.912219778	1.790809127	0.121410796	0.870110633	2.225864513	0.536231039	0.070822959	0.171998623	0.232704022	1.214107891	0.091058092	0.060705393	0.151763487	0.08094053	0.283291871	0.030352698	0.111293226	0.19223376	0.020235127	0.101175657	06057	Nevada County	99755	104.15	7.4	5	6.4	51.8	94.4	0500000US06057	95.1	49.5	50.2	88	0.4	0.4	1.6	0.1	1.5	10	06057
new.row215	06059	3155816	5.863776595	2.148097388	2.049232281	0.098865078	1.332143584	1.911074671	0.361554669	0.164141382	0.151466374	0.16033888	1.07357338	0.127383851	0.103935081	0.184738271	0.056403795	0.238607072	0.022498143	0.055770045	0.23417082	0.066543803	0.065910055	06059	Orange County	3175692	4016.98	1.4	1	6.8	62	93.1	0500000US06059	86.8	49.7	38.7	50.2	1.7	0.6	21.7	0.3	13.5	33.9	06059
new.row216	06061	374985	4.78419149	1.581396639	1.525394329	0.056002244	1.272050831	1.592063678	0.386682133	0.208008324	0.114671252	0.165339941	0.717362001	0.112004482	0.056002238	0.11467125	0.05600224	0.277344438	0.016000641	0.080003203	0.154672843	0.053335468	0.074669651	06061	Placer County	398329	283.1	2.3	2	4.6	57.9	96.7	0500000US06061	94.9	49.3	42.3	75.4	1.6	0.5	8.7	0.2	3.5	14.9	06061
new.row217	06063	18724	3.364665948	1.068147837	1.014740422	0.053407392	0.694296113	1.441999539	0.320444342	0.160222175	0	0.267036951	0.694295928	0.106814776	0	0.053407403	0	0.534073819	0.160222163	0.106814788	0.213629553	0	0.106814788	06063	Plumas County	18807	7.37	6.5	6	6.2	45.9	95	0500000US06063	94.1	51.7	52.3	87.8	1.8	1.7	0.6	0.2	0.7	10	06063
new.row218	06065	2355002	2.878553748	1.069638154	1.017408894	0.052229258	0.620381641	0.895540639	0.150742973	0.089596527	0.049681489	0.072186775	0.533332883	0.081103967	0.043312067	0.134182477	0.034394876	0.199150577	0.017409751	0.055201652	0.156263139	0.034819504	0.042462809	06065	Riverside County	2470546	342.82	2	1	8.6	56.4	91.9	0500000US06065	83.1	50.2	36.3	46.8	6.5	1	6.9	0.3	23.6	50.8	06065
new.row219	06067	1495400	3.574963194	1.316704576	1.240470806	0.076233783	0.79443629	1.108733438	0.195934195	0.107663502	0.129062461	0.076233784	0.59983951	0.124381438	0.046810218	0.123712719	0.060184565	0.278855153	0.031429719	0.083589675	0.14176809	0.036779457	0.026079979	06067	Sacramento County	1552058	1608.94	2	1	9.3	59.4	94.8	0500000US06067	88.4	49.3	36.8	49.8	9.6	0.7	17.2	1.1	9.6	24	06067
new.row220	06069	58671	2.130524436	0.869253959	0.869253959	0	0.494281657	0.579502719	0.085220981	0.085220973	0	0.05113258	0.357928073	0.017044191	0.017044199	0.102265168	0.051132577	0.136353571	0	0.068176788	0.136353554	0.034088389	0.03408839	06069	San Benito County	62808	45.22	1.2	2	5.8	63.7	93.8	0500000US06069	83.7	50.7	35.7	53.8	1	1.9	3.2	0.2	13	61.4	06069
new.row221	06071	2121220	2.781889724	0.999896286	0.954167908	0.045728401	0.68309746	0.815568384	0.128228093	0.083913974	0.042428415	0.064585476	0.496412446	0.07401401	0.04007128	0.128228094	0.041014133	0.22345631	0.016971365	0.058928354	0.161227971	0.032999878	0.038185571	06071	San Bernardino County	2180085	108.69	3.1	2	10.8	56.8	91.4	0500000US06071	81.4	50.2	33.9	44.7	7.9	1.2	7.8	0.3	22.2	55	06071
new.row222	06073	3283665	4.446860424	1.598518743	1.515989001	0.082529734	0.911786066	1.550097231	0.277738445	0.115115276	0.192163331	0.114506201	0.850573986	0.116333427	0.078875283	0.142828214	0.048421505	0.215308202	0.021622182	0.066389234	0.161100478	0.057862175	0.049639657	06073	San Diego County	3338330	793.59	1.9	1	7	59	92.7	0500000US06073	88.7	50.7	36.7	57.8	4.8	0.8	12.1	0.4	9.2	34.5	06073
new.row223	06075	864263	6.500336257	2.618415991	2.47146993	0.14694601	1.154741173	2.306010991	0.27885031	0.149260124	0.595883455	0.124961964	1.157055204	0.208269935	0.055538648	0.105292024	0.052067482	0.207112884	0.028926382	0.063638038	0.202484665	0.096035579	0.039339877	06075	San Francisco County	881549	18807.27	0	1	5.5	66.6	96.4	0500000US06075	88.8	51.5	39.3	41.9	5.2	0.6	34.8	0.4	7.7	15.5	06075
new.row224	06077	724153	2.641706893	1.024645349	0.987360423	0.037284939	0.642129465	0.713937536	0.161568066	0.103569271	0.040046786	0.059379715	0.349373673	0.098045579	0.042808635	0.091140964	0.028999395	0.240280707	0.016571083	0.067665258	0.13256867	0.024856628	0.030380319	06077	San Joaquin County	762148	547.78	0.1	3	10.1	56.8	93.5	0500000US06077	80.2	50.2	34.8	42.1	7	1	17.2	0.6	13.7	42.5	06077
new.row225	06079	280119	5.419125338	2.195495483	2.091967948	0.103527429	0.856778729	1.938462009	0.428389363	0.167785823	0.239184063	0.199915033	0.90318759	0.171355751	0.053548671	0.149936276	0.053548679	0.253463724	0.046408851	0.082107969	0.221334499	0.064258403	0.0928177	06079	San Luis Obispo County	283111	85.83	5.5	3	6.1	55.1	94.1	0500000US06079	92.1	50.6	40	76.8	1.2	0.9	3.8	0.2	5.3	23.4	06079
new.row226	06081	763450	4.715436611	1.6739799	1.570502332	0.103477632	1.104198035	1.481432973	0.258039169	0.134913874	0.212194646	0.113956376	0.762328913	0.129674494	0.092998886	0.18468793	0.048464206	0.303883686	0.028816555	0.104787477	0.158491063	0.065492167	0.047154363	06081	San Mateo County	766573	1709.54	0	2	3.9	64.7	96.2	0500000US06081	90.6	49.9	40.3	43.4	2.3	0.9	30.5	1.2	10.9	23.9	06081
new.row227	06083	442996	4.591463583	1.966157636	1.896179694	0.069978066	0.864567625	1.426649488	0.264110744	0.099323694	0.243794524	0.121897267	0.697523216	0.146728188	0.045147133	0.115125197	0.027088281	0.223478316	0.045147135	0.069978062	0.180588544	0.051919205	0.051919207	06083	Santa Barbara County	446499	163.25	6.2	3	7.3	58.3	90.4	0500000US06083	82.1	50.3	34.3	60.8	1.9	1.4	5.5	0.1	12.4	46.6	06083
new.row228	06085	1911226	4.775991926	1.623565228	1.548744125	0.074821079	1.2374256	1.586939486	0.303993351	0.160629877	0.142317031	0.103598422	0.876400806	0.09836618	0.07063529	0.120341603	0.038718602	0.209812968	0.02040575	0.064879821	0.143886697	0.060694025	0.0408115	06085	Santa Clara County	1927852	1494.34	0	1	4.1	64.3	96	0500000US06085	89.3	51.1	37.7	36.2	2.4	0.7	38.9	0.4	10	24.9	06085
new.row229	06087	273263	4.980550169	1.716295239	1.639446181	0.076849045	0.786787853	2.13713529	0.428158957	0.109784344	0.296417743	0.13906017	1.163714074	0.157357565	0.036594783	0.095146436	0.051232694	0.204930787	0.032935302	0.047573217	0.182973917	0.058551652	0.051232698	06087	Santa Cruz County	273213	613.73	0	3	6.2	59.7	94.6	0500000US06087	88.7	50	39.2	65.7	1.1	0.9	4.9	0.2	15.2	34.2	06087
new.row230	06089	178919	4.901659169	2.006494494	1.905890408	0.100604182	0.715407583	1.654379987	0.42477323	0.139728027	0.150906257	0.190030119	0.748942271	0.117371549	0.11178242	0.178851872	0.117371541	0.324169031	0.044712968	0.122960667	0.184440999	0.078247694	0.067069453	06089	Shasta County	180080	47.7	8.7	4	8.2	51.9	93.4	0500000US06089	91.9	49.4	41.7	81.8	1	1.8	3.1	0.1	2.6	11	06089
new.row231	06091	2885	0.6932409	0	0	0	0.3466204	0	0	0	0	0	0	0.3466204	0	0	0	0.6932409	0	0	0.6932409	0	0	06091	Sierra County	3005	3.15	33.2	6	8.2	49	89.1	0500000US06091	93.6	48.4	54.9	89.2	0.2	2.7	0	0	5	11.4	06091
new.row232	06093	43530	3.974270732	1.677004329	1.677004329	0	0.528371246	1.332414574	0.321617289	0.13783598	0	0.137835985	0.735125267	0.16080864	0.06891799	0.137835973	0.06891799	0.183781317	0.022972667	0.091890657	0.160808642	0	0.068917988	06093	Siskiyou County	43539	6.94	27.7	6	10.5	46	92.9	0500000US06093	90.6	50	47.2	80	1.6	3.2	1.6	0.4	2.7	13.5	06093
new.row233	06095	434981	2.784029649	0.940270966	0.891992967	0.048277975	0.712674795	0.825323401	0.15862762	0.089659086	0.075865386	0.062071677	0.439099643	0.108050696	0.045979021	0.105751751	0.045979019	0.282770967	0.022989511	0.114947548	0.096555945	0.029886362	0.043680068	06095	Solano County	447643	544.73	5.4	3	6.2	58.4	95.1	0500000US06095	88.9	50	38.8	46	13.2	0.7	15.7	1	11.1	28	06095
new.row234	06097	500943	4.509495061	1.527119833	1.445274218	0.081845639	0.9202644	1.68082997	0.329378794	0.127759045	0.31340891	0.117777871	0.792505352	0.109792932	0.065875759	0.141732688	0.063879522	0.365311017	0.041920938	0.119774109	0.135743992	0.045913407	0.059887054	06097	Sonoma County	494336	313.7	3.9	3	5	61	94.4	0500000US06097	89.2	49.2	42.7	67.7	1.6	1.1	4.5	0.3	13.6	28	06097
new.row235	06099	535684	2.973767981	1.284339228	1.237670002	0.046669307	0.606700963	0.83631395	0.188543994	0.091471841	0.039202217	0.063470257	0.45362563	0.082137976	0.052269621	0.07467089	0.037335446	0.22027912	0.022401266	0.089605066	0.168009498	0.026134809	0.042935762	06099	Stanislaus County	550660	368.38	0	3	10.8	56.3	93.9	0500000US06099	80.3	49.9	34.5	57.3	2.8	1.2	6	0.6	12.8	48.6	06099
new.row236	06101	95583	3.724511772	1.412384783	1.297301929	0.115083226	0.899741676	1.035749035	0.230166455	0.136007444	0.052310558	0.115083239	0.502181325	0.156931686	0.104621119	0.083696888	0.031386336	0.177855904	0.01046211	0.073234779	0.167393784	0.031386338	0.094159004	06101	Sutter County	96971	160.97	0.6	4	10.8	55.1	93.8	0500000US06101	79.6	50.3	36	54.2	2	1.6	16.6	0.4	11	32.3	06101
new.row237	06103	63247	2.32422085	0.837984463	0.837984463	0	0.442708797	0.774740317	0.142299217	0.142299241	0	0.126488218	0.363653653	0.063244102	0.079055142	0.079055138	0.047433086	0.12648823	0	0.047433087	0.205543362	0.031622056	0.047433085	06103	Tehama County	65084	22.06	1	5	11.2	49.6	93.4	0500000US06103	87.1	49.7	40.3	74.5	1	1.4	1.9	0	6.9	26.9	06103
new.row238	06105	13037	0.920457113	0.38352378	0.38352378	0	0.153409524	0.230114285	0	0	0	0.076704762	0.153409524	0	0	0.076704762	0.076704762	0	0	0	0.076704762	0	0	06105	Trinity County	12285	3.86	79	6	10.9	38.2	86.8	0500000US06105	95.3	51.9	53.2	80.7	1.4	3.2	2.5	0.3	6.5	7.5	06105
new.row239	06107	458809	2.262379401	0.965543379	0.932850089	0.032693342	0.442449894	0.616814395	0.093720918	0.074104908	0.037052453	0.05012979	0.361806335	0.098080029	0.041411568	0.076284463	0.021795562	0.217955637	0.023975117	0.047950237	0.161287156	0.019616005	0.034872898	06107	Tulare County	466195	96.64	0.6	3	15	55.1	92.1	0500000US06107	73.5	50.3	31.5	50.9	1.6	1.4	3.6	0.2	24.9	66.1	06107
new.row240	06109	53899	4.341453215	1.595577121	1.484257887	0.111319316	0.927660999	1.410044647	0.315404786	0.074212884	0.055659659	0.111319318	0.853448105	0.22263866	0.037106441	0.111319316	0.037106445	0.296851525	0.055659666	0.092766105	0.129872539	0	0.074212888	06109	Tuolumne County	54478	24.53	0.6	5	6.7	44.7	94	0500000US06109	92.5	51.6	48.7	84.2	1.5	1.6	1.5	0.5	3.3	12.9	06109
new.row241	06111	847834	4.921954027	1.901315572	1.811675441	0.089640186	1.006093192	1.626497645	0.309022766	0.130921852	0.159229286	0.153331903	0.873991853	0.11794762	0.074307	0.161588238	0.034204807	0.259484758	0.020051094	0.074306998	0.205228849	0.044820093	0.051896951	06111	Ventura County	846006	459	1.4	3	6	60.5	91.8	0500000US06111	85.4	49.9	39	64.7	1.8	1.3	7.2	0.2	8.4	43.6	06111
new.row242	06113	212605	2.892688496	1.114743323	1.030079235	0.084664051	0.616166169	0.907786734	0.13640319	0.112885395	0.183438785	0.051739141	0.423320237	0.108181843	0.070553373	0.051739137	0.023517789	0.169328086	0.028221351	0.061146259	0.112885397	0.02822135	0.03292491	06113	Yolo County	220500	217.31	6.8	2	8	57.8	95.3	0500000US06113	87.9	48.8	32	58.8	2.7	0.7	14.7	0.4	8.1	32.2	06113
new.row243	06115	74644	1.433471105	0.589464634	0.576067687	0.013396923	0.10717539	0.495686188	0.040190773	0.040190769	0.053587693	0.013396926	0.348320047	0.107175387	0.026793847	0.080381541	0.026793849	0.093778475	0	0.066984623	0.174160027	0	0	06115	Yuba County	78668	124.51	0.5	4	11.3	51.3	93.1	0500000US06115	82.7	51	33.5	64.5	3.6	1.4	7.8	0.5	7.4	29.8	06115
new.row244	08001	487850	2.484370164	0.778927954	0.744081198	0.034846779	0.475555985	0.965460706	0.200881428	0.043046019	0.05124526	0.09429128	0.575996729	0.084042225	0.038946397	0.100440713	0.04099621	0.17013427	0.012298863	0.020498107	0.081992416	0.045095827	0.024597725	08001	Adams County	517421	443.08	5.8	2	7	68.5	89.2	0500000US08001	84.8	50.9	34.4	65.8	3.5	1.4	4	0.2	9.3	41.4	08001
new.row245	08003	16345	4.772103375	1.529519921	1.40715812	0.122361602	0.672988751	1.529519602	0.061180781	0.244723163	0	0.183542383	1.040073595	0.672988865	0	0.244723163	0.122361602	0.672988704	0.122361562	0.061180781	0.183542383	0	0.122361602	08003	Alamosa County	16233	22.46	0.8	6	11.5	60.9	91.6	0500000US08003	89.8	49.6	32.2	67.5	1.1	4.3	2.2	0.3	7.4	48	08003
new.row246	08005	626612	5.448347557	1.80813642	1.702808092	0.105328337	1.040516272	2.049114985	0.343115034	0.097348919	0.201081376	0.175547225	1.23202237	0.132458362	0.059047706	0.269704383	0.089369504	0.282471455	0.022342375	0.043088867	0.11809541	0.086177727	0.055855935	08005	Arapahoe County	656590	822.62	2.7	2	5.4	67.8	91.3	0500000US08005	92.2	50	37.1	64.5	11	0.8	6.1	0.2	6.2	20.2	08005
new.row247	08007	12592	4.209021583	1.032401468	1.032401468	0	0.476492988	2.144218538	0.476493013	0.158831013	0.238246527	0.158831002	1.111817079	0.158831002	0	0.158831002	0.238246534	0.238246534	0	0.079415514	0.079415506	0.079415514	0.079415514	08007	Archuleta County	14029	10.39	37.2	6	4.7	52.6	89	0500000US08007	94.5	50.5	50.8	79.6	0.3	2.4	0.5	0.1	11.9	18.5	08007
new.row248	08009	3581	2.792515973	1.396258033	1.396258033	0	0.279251602	0.837754818	0.279251602	0	0	0.558503216	0	0	0	0.279251608	0	0.55850321	0	0	0.558503216	0	0	08009	Baca County	3581	1.4	28.5	6	15.3	53.7	93.4	0500000US08009	85.8	49.5	42	90.4	0.3	0.9	2.3	0.1	2.3	12.1	08009
new.row249	08011	5806	1.205649	0.3444712	0.3444712	0	0	0.5167068	0.1722356	0	0	0	0.3444712	0.1722356	0	0	0.1722356	0.6889425	0	0.3444712	0.1722356	0	0	08011	Bent County	5577	3.69	22.2	6	24.2	35.4	93	0500000US08011	83.4	62.1	40.7	71.2	4.8	3.1	0.3	0.1	7.2	32.8	08011
new.row250	08013	316782	7.888705915	2.285483362	2.156056941	0.129426534	1.101704016	3.930147445	0.593468088	0.157837252	0.688170427	0.391436357	2.099235473	0.239912616	0.085232112	0.192561441	0.053664664	0.255696349	0.009470234	0.059978154	0.167307483	0.126269799	0.037880942	08013	Boulder County	326196	449.13	6.4	3	4.4	64.4	95.6	0500000US08013	95.7	50.6	37	82.8	0.9	0.4	4.6	0.1	2.8	13.9	08013
new.row251	08014	64283	4.900207365	1.166715958	1.026710027	0.140005916	0.980041365	2.333431888	0.54446741	0.124449678	0.093337275	0.217786975	1.353390571	0.108893488	0.046668641	0.186674543	0.077781062	0.202230741	0.031112429	0.015556214	0.093337273	0.202230737	0.015556214	08014	Broomfield County	70465	2132.78	6.4	2	1.9	69.5	94.8	0500000US08014	96.3	50.3	38.6	81.2	1.3	0.3	7	0	2.2	13.2	08014
new.row252	08015	18818	5.367201721	1.328515373	1.169093518	0.159421822	0.531406168	2.81645227	0.425124952	0.212562438	0.159421844	0.425124881	1.594218288	0.265703043	0	0.425124939	0	0.053140602	0	0	0.106281214	0	0	08015	Chaffee County	20356	20.09	10.5	6	9.4	51.4	91.8	0500000US08015	93	52.2	47.8	89.6	1.1	0.4	1.2	0.4	1.1	10.1	08015
new.row253	08017	2127	0	0	0	0	0	0	0	0	0	0	0	0	0	0	0	0.4701458	0	0	0.4701458	0	0	08017	Cheyenne County	1831	1.03	35.6	6	9.3	66.3	92.8	0500000US08017	93	49.8	43.2	85.5	0.9	0	0.2	0.3	1.7	11.9	08017
new.row254	08019	9257	2.268553625	0.432105444	0.324079056	0.108026334	0.324079038	0.864210573	0.108026356	0	0	0	0.756184256	0.432105444	0	0.108026334	0.108026365	0.216052691	0	0	0	0	0	08019	Clear Creek County	9700	24.54	23.2	2	2.6	65.9	90.8	0500000US08019	96.6	50.8	49.5	90.2	2.3	1	0.8	0.1	0.7	7.9	08019
new.row255	08021	8147	1.104701076	0.122744544	0.122744544	0	0	0.490978225	0	0	0	0	0.490978225	0.490978258	0	0	0	0.12274456	0	0	0.12274456	0	0	08021	Conejos County	8205	6.37	0.1	6	12.9	52.4	85.6	0500000US08021	89.8	50.7	39.1	68.1	0.1	3.2	0.1	0	8.3	51.2	08021
new.row256	08023	3628	0.82690183	0	0	0	0	0.551267893	0	0	0	0	0.551267893	0.275633937	0	0	0	0.275633937	0	0	0	0	0	08023	Costilla County	3887	3.17	4.5	6	20.2	40.8	92	0500000US08023	88.3	50.2	52.8	64	1.1	3.4	1.6	0	5.8	59.9	08023
new.row257	08025	5514	0.5440696	0.1813565	0.1813565	0	0	0.1813565	0	0	0	0	0.1813565	0	0	0.1813565	0	0.1813565	0	0	0.3627131	0	0	08025	Crowley County	6061	7.69	28.1	6	18.5	31.8	93.4	0500000US08025	81	67.8	41.3	67	4.1	4	3.1	0	5.6	32.8	08025
new.row258	08027	4505	2.441731	0.2219756	0.2219756	0	0.2219756	1.553829	0.2219756	0	0.4439512	0	0.8879023	0.4439512	0	0	0	0.4439512	0	0	0	0	0.2219756	08027	Custer County	5068	6.86	24.6	6	4.4	48.9	89.1	0500000US08027	96.9	48.5	58.1	92.9	1.4	0.1	1.1	0	3.2	6.4	08027
new.row259	08029	30217	3.805804723	1.389945979	1.356852017	0.03309395	0.562597255	1.290664076	0.4302214	0.231657694	0.066187911	0.132375803	0.430221392	0.099281865	0	0.330939529	0.132375815	0.264751621	0	0.033093954	0.132375803	0.132375807	0.066187903	08029	Delta County	31162	27.29	0.8	6	11	47.4	89	0500000US08029	90	50.2	47.8	88.1	0.6	0.8	0.6	0	2.1	15.5	08029
new.row260	08031	678467	5.575805532	1.905766865	1.724475934	0.181291055	0.760538099	2.253609989	0.30657349	0.088434662	0.364056027	0.153286742	1.341259057	0.356686441	0.067799909	0.170973678	0.060430353	0.231404031	0.019160843	0.045691244	0.126756347	0.082539017	0.025056488	08031	Denver County	727211	4751.73	3.1	1	8.2	70.4	90.9	0500000US08031	90.5	50.5	34.9	65.7	8.9	0.8	3.6	0.1	8.2	29.2	08031
new.row261	08033	1736	2.304147	0	0	0	0	1.728111	0	0	0	1.152074	0.5760369	0.5760369	0	0	0	0	0	0	0	0	0	08033	Dolores County	2055	1.93	73.4	6	8.8	51.6	91.7	0500000US08033	95.3	55.7	59.2	82.8	0	5.8	0	0	7.5	13.7	08033
new.row262	08035	320940	4.944849627	1.504954242	1.4706799	0.034274318	1.028229578	2.084501817	0.327163942	0.133981425	0.096591264	0.221225152	1.30554	0.090359566	0.071664485	0.118402191	0.046737708	0.137097276	0.009347541	0.021810928	0.102822955	0.127749725	0.043621858	08035	Douglas County	351154	417.91	1.7	2	1.9	69.4	96.4	0500000US08035	97.9	50.4	39.3	84.1	1.5	0.4	5.4	0.1	1.8	9.5	08035
new.row263	08037	53726	4.355432775	1.731005515	1.675166588	0.055838885	0.688679631	1.544875986	0.241968514	0.111677764	0.130290737	0.316420356	0.744518442	0.074451846	0.055838887	0.148903692	0.111677774	0.074451858	0.037225928	0	0.093064821	0.037225915	0.018612961	08037	Eagle County	55127	32.73	12.2	5	4.3	70.5	89.6	0500000US08037	92.4	53.9	38.3	77.7	1	0.1	1.1	0.1	4.1	29.4	08037
new.row264	08039	24553	1.832770035	0.244369344	0.244369344	0	0.366553953	0.97747717	0.203641086	0	0.122184656	0	0.651651574	0.040728223	0.081456439	0.081456434	0.040728221	0.040728219	0	0	0	0.162912877	0	08039	Elbert County	26729	14.43	34.8	2	2.2	64.8	95	0500000US08039	96.7	50.8	45.6	87.7	0.3	0.5	0.9	0	1.4	8.2	08039
new.row265	08041	674826	4.310740804	1.385542296	1.312931021	0.072611309	0.819470487	1.708588573	0.363056556	0.099284854	0.177823619	0.154113802	0.914309789	0.134849574	0.048901496	0.154113805	0.059274538	0.243025614	0.028155404	0.048901497	0.112621626	0.074093173	0.042974038	08041	El Paso County	720403	338.72	3.5	3	5.9	59.3	92.5	0500000US08041	94.8	51	34.7	74.4	6	1	2.8	0.3	4	18.2	08041
new.row266	08043	46601	2.553593271	0.901268249	0.879809473	0.021458765	0.493551646	0.858350555	0.193128902	0.085835066	0.085835062	0.042917539	0.450634035	0.107293829	0	0.128752605	0.0643763	0.257505212	0	0.021458771	0.08583507	0.021458765	0.021458768	08043	Fremont County	47839	31.2	9.7	5	9.8	40	93.1	0500000US08043	89.8	58.2	44.9	87.3	3.9	1.4	0.6	0.1	1.1	13.7	08043
new.row267	08045	57945	4.124600885	1.380619438	1.346103949	0.034515489	0.742082971	1.570454766	0.224350672	0.103546466	0.189835194	0.155319702	0.897402673	0.155319704	0.017257745	0.189835189	0.069030979	0.207092932	0.017257748	0	0.086288723	0.034515489	0.03451549	08045	Garfield County	60061	20.38	11.7	5	6	70.7	82.5	0500000US08045	89.3	51.4	37.2	76.6	0.7	0.4	0.9	0.1	10	29.5	08045
new.row268	08047	5793	2.071465	0.3452443	0.3452443	0	0	0.8631107	0	0	0	0	0.8631107	0.5178664	0	0.1726221	0.1726221	0	0	0	0.1726221	0.1726221	0	08047	Gilpin County	6243	41.63	34.1	2	5.2	71.6	91.3	0500000US08047	94.4	53	47.4	89.7	0.2	1.6	0.2	0	0	9.6	08047
new.row269	08049	14793	1.554789477	0.270398167	0.270398167	0	0.270398181	0.675995435	0.202798607	0.06759956	0	0.06759956	0.337997708	0.06759956	0	0.20279862	0.067599547	0	0	0	0	0.06759956	0	08049	Grand County	15734	8.52	23.9	6	2.4	65.3	87.7	0500000US08049	94.7	52.2	44.6	86.5	0.8	0.4	0.1	0	0.4	9.8	08049
new.row270	08051	16215	5.057045986	1.356768234	1.295097046	0.061671307	1.110083139	2.466851897	0.43169904	0.246685164	0.123342598	0.370027762	1.295097184	0.061671291	0	0.061671291	0	0.185013886	0	0	0.061671291	0	0.123342598	08051	Gunnison County	17462	5.39	9.9	6	4.6	70.9	92.8	0500000US08051	98.3	54	36.4	90.5	1.1	0.5	0.9	0.1	1.5	10	08051
new.row271	08053	820	1.219512	1.219512	1.219512	0	0	0	0	0	0	0	0	0	0	0	0	0	0	0	0	0	0	08053	Hinsdale County	820	0.73	50	6	1.9	50.7	87.4	0500000US08053	98.5	46.7	56.9	91.5	1	1.3	0.1	0	0	2.4	08053
new.row272	08055	6498	3.847337279	1.077254742	1.077254742	0	0.76946774	1.077254742	0.307787047	0	0.153893499	0.153893526	0.461680573	0.307787002	0	0.461680497	0.153893499	0.307787025	0.153893499	0	0.153893499	0	0.153893499	08055	Huerfano County	6897	4.34	22.4	6	16.7	41.8	93.9	0500000US08055	92.9	52.3	55.4	87.4	0	3.3	0.1	0	4.1	33.1	08055
new.row273	08057	1372	2.186589	0.728863	0.728863	0	0	0	0	0	0	0	0	0.728863	0	0	0.728863	0	0	0	0	0	0	08057	Jackson County	1392	0.86	13.4	6	15.9	52.3	90	0500000US08057	85.7	51.9	51.5	93.5	0.6	0	0	0	0	11.5	08057
new.row274	08059	564029	4.943008166	1.32971882	1.278303042	0.051415797	0.994629694	2.219743987	0.402461568	0.141836685	0.152474432	0.216300934	1.306670381	0.131198933	0.07446426	0.140063724	0.053188755	0.257078975	0.021275502	0.070918341	0.093966802	0.092193841	0.070918341	08059	Jefferson County	582881	762.71	2	2	3.7	66.6	94.8	0500000US08059	95.2	50.4	40.2	83.9	1.1	0.6	2.9	0.1	2.8	15.8	08059
new.row275	08061	1368	1.461988	0	0	0	0	0.7309942	0	0	0	0	0.7309942	0	0	0.7309942	0	0.7309942	0	0.7309942	1.461988	0	0	08061	Kiowa County	1406	0.8	40.9	6	13.9	62	91.6	0500000US08061	91.2	46.9	43.3	97	0.6	0.4	0	0	0.2	6.1	08061
new.row276	08063	7846	3.441243933	0.637267373	0.637267373	0	0.509813921	1.911802435	0.382360447	0.254906995	0.127453463	0.509813921	0.637267469	0.127453463	0.254906951	0	0	1.147081101	0	0	0	0	0	08063	Kit Carson County	7097	3.28	2.4	6	7	66.2	87.9	0500000US08063	87.7	49.7	39.2	85.7	0	0.7	0.2	0	7.4	18.9	08063
new.row277	08065	7481	2.272423626	0.668359857	0.668359857	0	0.668359829	0.935703802	0.267343904	0.133671952	0	0	0.534687877	0	0	0	0	0	0	0	0	0	0.133671952	08065	Lake County	8127	21.56	13.3	6	5.7	72.9	83.6	0500000US08065	94.3	53	36.8	73.9	0.1	2.5	0.3	0	5.8	30.6	08065
new.row278	08067	54469	7.729166709	2.662064863	2.606987214	0.055077196	0.973030517	3.598376741	0.660926445	0.238667833	0.293745031	0.422258546	1.982779305	0.220308763	0.073436264	0.165231597	0.036718132	0.201949736	0.018359059	0.055077193	0.128513474	0.036718132	0.036718132	08067	La Plata County	56221	33.23	4.8	5	6.9	62.4	90.5	0500000US08067	95.8	50.7	41.8	84	0.2	5.8	0.8	0.1	2.5	13	08067
new.row279	08069	330976	5.066832739	1.616431407	1.534854461	0.081576912	0.870153703	2.199555211	0.462269181	0.123876053	0.235666634	0.23566663	1.142076718	0.102726475	0.075534176	0.145025621	0.057405976	0.238688005	0.027192303	0.051363239	0.087619642	0.10876922	0.075534178	08069	Larimer County	356899	137.48	7.9	3	4.9	64	94.1	0500000US08069	96.3	50.1	36.3	86.1	1	0.7	2.1	0.1	2.2	12.2	08069
new.row280	08071	14151	3.179987679	1.059995777	0.91866301	0.141332767	0.35333195	1.2013285	0.211999191	0.211999182	0	0.141332774	0.635997403	0.211999147	0	0.282665566	0.070666383	0.141332774	0	0	0.141332768	0	0.070666391	08071	Las Animas County	14506	3.04	21	6	11.8	48	91.1	0500000US08071	88.5	52.3	46.8	71.5	1.1	4.7	1.1	0.1	3.2	40.8	08071
new.row281	08073	5520	1.449275243	0.543478317	0.362318877	0.18115944	0.362318877	0.543478248	0	0	0	0	0.543478248	0	0	0	0	0.543478317	0	0.18115944	0.18115944	0	0	08073	Lincoln County	5701	2.21	44.8	6	5.4	45.9	91.9	0500000US08073	88.7	60.5	40.4	85.6	6.6	0.4	0.8	0	1	14.8	08073
new.row282	08075	21885	2.650217269	0.822481143	0.822481143	0	0.548320682	0.822481402	0.091386804	0	0.045693402	0.182773597	0.502627403	0.27416039	0	0.091386804	0.091386784	0.365547188	0	0	0.228466999	0.137080196	0	08075	Logan County	22409	12.18	7.1	5	8.2	59.2	92.8	0500000US08075	91.1	54.4	38.9	82.4	1.1	0.4	0.6	1.2	3.8	16.8	08075
new.row283	08077	148798	4.166722651	1.538999266	1.431470897	0.107528328	0.772859846	1.364265671	0.315864474	0.120969387	0.094087283	0.10080781	0.732536767	0.100807806	0.073925731	0.255379805	0.06048468	0.383069668	0.01344104	0.120969374	0.127689902	0.127689884	0.087366775	08077	Mesa County	154210	46.32	8.7	4	7.3	58.3	90.1	0500000US08077	92.3	49.7	40.6	86.9	0.7	0.8	1	0	1.8	15.1	08077
new.row284	08079	834	2.398082	1.199041	1.199041	0	0	1.199041	1.199041	0	0	0	0	0	0	0	0	0	0	0	0	0	0	08079	Mineral County	769	0.88	12.1	6	2.4	58.3	85.5	0500000US08079	97.8	49.7	54.7	94.1	0	0.1	0.8	0	0.8	2.6	08079
new.row285	08081	13056	3.829656786	0.689338089	0.612745077	0.076593145	0.919117781	1.761642245	0.536151958	0.153186261	0.153186278	0.306372551	0.612744951	0.153186293	0	0.229779401	0.076593145	0.229779437	0	0.153186293	0.153186293	0.076593145	0.153186293	08081	Moffat County	13283	2.8	4.4	5	13.9	59.7	89.9	0500000US08081	91.3	50.6	37.1	87.4	0.4	1	0.3	0	2.4	16.5	08081
new.row286	08083	25770	4.656577673	1.280558799	1.164144359	0.116414431	0.853705825	1.862630984	0.19402406	0.271633699	0.077609632	0.349243305	0.970120221	0.232828862	0.077609626	0.310438488	0.038804811	0.426852934	0.038804809	0.116414438	0.077609623	0.038804812	0.194024064	08083	Montezuma County	26183	12.9	20	6	7.8	51.4	88.8	0500000US08083	91.3	50	43.7	78.5	1.3	11.1	0.8	0	2.2	13	08083
new.row287	08085	40908	4.717903392	1.686711616	1.564486236	0.122225485	1.124474516	1.368925567	0.366676453	0.171115665	0.073335283	0.171115682	0.586682264	0.268896054	0.024445091	0.171115663	0.073335276	0.220005885	0.02444509	0.073335287	0.122225477	0.097780377	0.097780394	08085	Montrose County	42758	19.08	6.2	5	7.8	52.9	86.7	0500000US08085	89.3	50	45.9	84	0.4	1.1	0.5	0	2.2	20.9	08085
new.row288	08087	28123	2.524624018	0.960068235	0.960068235	0	0.426697009	0.924510098	0.213348483	0.248906544	0.035558084	0.035558082	0.391138897	0.106674257	0.035558082	0.07111616	0	0.426697029	0	0	0.142232327	0	0.07111616	08087	Morgan County	29068	22.7	9.4	5	9.3	62.1	88.4	0500000US08087	82.7	51.7	36.9	73.6	3.2	1.9	0.4	0.1	5	36.8	08087
new.row289	08089	18325	3.547066705	1.36425634	1.309686051	0.054570263	0.381991692	1.145975486	0.381991815	0.16371079	0	0.054570263	0.545702591	0.109140527	0.163710759	0.327421574	0.054570261	0.327421565	0.054570251	0.054570263	0.109140521	0.054570258	0.163710789	08089	Otero County	18278	14.48	5.1	6	17	48.6	92	0500000US08089	88	50.6	40.5	74.2	1.3	1.9	0.8	0	9.7	42.9	08089
new.row290	08091	4653	5.802708	2.149151	2.149151	0	0.8596604	2.793896	0.6447453	0	0.4298302	0	1.719321	0	0	0	0	0.2149151	0	0	0.2149151	0	0	08091	Ouray County	4952	9.14	4.1	6	1	49.8	85.4	0500000US08091	97.5	51.8	56.8	91.6	2.1	0.2	0.3	0	0.8	4.2	08091
new.row291	08093	16900	1.893491005	0.295857981	0.295857981	0	0.295857993	0.828402296	0.177514793	0	0.059171597	0	0.59171598	0.118343186	0.118343184	0.059171589	0.177514786	0.059171597	0	0	0.118343197	0	0	08093	Park County	18845	8.59	20.8	2	2.8	56.6	91.2	0500000US08093	97.6	53.5	51.3	91.7	0.5	0.9	0.6	0	1.3	6.7	08093
new.row292	08095	4327	2.773283971	0.924428026	0.693321033	0.231106993	0	1.617748743	0.462213986	0	0.231106993	0	0.924428251	0	0	0.231106993	0	0.924428038	0.231106993	0	0.231106993	0.231106993	0	08095	Phillips County	4265	6.2	0.2	6	12.5	60.8	92	0500000US08095	89.1	49	40.6	84.5	0	1.7	0.2	0	3.2	28.2	08095
new.row293	08097	17747	7.8886581	2.648334931	2.591987442	0.056347559	1.408689003	3.155462948	0.619823148	0.05634754	0.45078041	0.394432855	1.634078876	0.22539018	0.05634754	0.281737773	0.112695115	0	0	0	0.225390183	0.338085337	0	08097	Pitkin County	17767	18.3	2.6	5	3.2	70.4	95.6	0500000US08097	98.2	52.4	46.7	88.1	0.4	0.6	2.3	0	1.8	10.8	08097
new.row294	08099	12084	2.896391961	0.827540519	0.744786477	0.082754064	0.744786442	0.827540605	0.16550811	0.16550811	0	0.082754057	0.41377016	0.331016197	0	0.165508116	0	0.331016113	0	0	0	0	0.082754052	08099	Prowers County	12172	7.43	18.3	6	11.6	58.5	89.5	0500000US08099	85.5	50.8	37.8	75.5	1.3	1.8	0.6	0	10	39.5	08099
new.row295	08101	163368	3.923657107	1.573135533	1.505802809	0.067332644	0.691689949	1.138533851	0.220361395	0.079574938	0.085696093	0.091817243	0.661084184	0.208119091	0.061211499	0.159149895	0.091817246	0.318299797	0.00612115	0.079574948	0.13466529	0.055090346	0.055090344	08101	Pueblo County	168424	70.59	4.3	4	12.6	52.1	93.7	0500000US08101	90	49.6	39.8	76.1	2	2.5	0.9	0	7.6	43.6	08101
new.row296	08103	6557	2.745157589	0.762543855	0.610035086	0.15250877	0.610035086	0.610035086	0.152508777	0	0	0	0.457526309	0.305017546	0	0.305017546	0.15250877	0.305017546	0	0.152508777	0	0	0	08103	Rio Blanco County	6324	1.96	16.7	6	9.8	56.4	90.7	0500000US08103	92.2	53	39.2	85.7	0.3	1.1	0.1	0	1.8	11.1	08103
new.row297	08105	11430	2.624671574	1.049868851	1.049868851	0	0.349956236	0.78740165	0.08748907	0.08748907	0	0	0.61242351	0.174978125	0	0.174978125	0.087489055	0.349956266	0.087489055	0	0.174978125	0	0	08105	Rio Grande County	11267	12.35	1.1	6	5	57	85.8	0500000US08105	90.1	51.7	41.3	76.5	0.4	1.5	0.1	0.1	6.7	44.5	08105
new.row298	08107	24359	5.952624585	2.463155274	2.298945003	0.164210365	0.903156965	2.175787234	0.205262956	0.123157768	0.328420676	0.410525883	1.10841995	0.123157761	0.041052597	0.123157773	0.12315777	0.041052588	0.041052588	0	0.123157771	0.04105259	0	08107	Routt County	25638	10.85	2.6	5	4.1	65.6	91.5	0500000US08107	97	52.7	41.9	87.2	0.2	0.7	1.1	0.2	1.2	7.2	08107
new.row299	08109	6338	2.20889848	0.157778463	0.157778463	0	0.157778463	0.946670775	0	0	0	0	0.946670775	0.631113908	0	0	0.315556978	0	0	0	0	0	0	08109	Saguache County	6824	2.15	27.2	6	14.8	49.5	88.9	0500000US08109	88.5	50.7	49.9	83.9	1.3	1.7	1.1	0	4.3	35.5	08109
new.row300	08111	569	3.514939	0	0	0	0	0	0	0	0	0	0	0	0	0	3.514939	0	0	0	0	0	0	08111	San Juan County	728	1.88	31.6	6	15.1	62.2	83.5	0500000US08111	95.7	53.8	49.3	89.3	0	0.7	0	0	0	18.3	08111
new.row301	08113	7804	3.58790379	1.665812643	1.537673032	0.128139414	0.512557636	1.15325493	0.128139414	0	0.256278729	0.128139428	0.64069706	0.256278834	0	0	0	0.128139414	0	0	0.128139414	0.128139414	0	08113	San Miguel County	8179	6.36	29.6	6	3.6	71.4	89.7	0500000US08113	98.2	54.7	41.9	92.4	0.5	0.8	0.7	0	2	11.4	08113
new.row302	08115	2357	3.394145	1.697073	1.697073	0	0	1.272804	0.4242681	0	0.4242681	0	0.4242681	0	0	0	0.4242681	0	0	0	0.4242681	0	0	08115	Sedgwick County	2248	4.1	17.6	6	12.6	55.6	92.2	0500000US08115	91.3	50.5	44.5	86.4	0.5	0.1	1.6	0	3.6	19.4	08115
new.row303	08117	29722	3.229930449	1.009353363	0.942063158	0.067290219	0.740192471	1.312159394	0.336451105	0.06729024	0.033645117	0.168225553	0.706547275	0.033645117	0	0.067290226	0.067290227	0.033645123	0	0.033645123	0.134580453	0.134580448	0	08117	Summit County	31011	50.97	9.8	5	2.3	73.1	89	0500000US08117	94.2	55	39	83.1	0.3	0.5	1.2	0.6	2.6	14.8	08117
new.row304	08119	23769	3.449871788	0.757288862	0.757288862	0	0.504859246	1.893221987	0.33657285	0.084143208	0.084143192	0.210358003	1.17800512	0.084143205	0	0.126214797	0.084143188	0.084143215	0	0	0.084143208	0.042071587	0	08119	Teller County	25388	45.58	19.6	3	2.6	54.8	93	0500000US08119	97	50.2	51.1	88.5	0.9	0.5	0.2	0.1	0.6	7.9	08119
new.row305	08121	4809	1.247660437	0.207943406	0.207943406	0	0.415886872	0.623830218	0	0	0.207943406	0	0.415886872	0	0	0	0	0.415886872	0	0.207943406	0	0	0	08121	Washington County	4908	1.95	17.7	6	8.6	58.8	95.4	0500000US08121	90.5	52.9	40.2	91.9	1.5	0	0.4	0	1.5	10.9	08121
new.row306	08123	285729	2.463873171	0.69296432	0.636967215	0.055997113	0.472475684	1.025447208	0.181990623	0.108494412	0.069996395	0.118993876	0.545971882	0.094495132	0.034998195	0.115494048	0.027998557	0.146992422	0.010499458	0.020998919	0.076996029	0.048997473	0.041997836	08123	Weld County	324492	81.37	9.3	3	6.6	66.1	91.5	0500000US08123	88.3	50.9	35	80	1.4	0.8	1.7	0.1	6.2	30.3	08123
new.row307	08125	10109	2.275200733	0.593530372	0.593530372	0	0.296765285	0.89029586	0.296765291	0.197843525	0.098921759	0	0.296765285	0.197843519	0	0	0.296765244	0.296765291	0.098921766	0	0.197843525	0	0	08125	Yuma County	10019	4.24	1.4	6	10.7	65	84.6	0500000US08125	84.8	50.8	39.6	83.8	0.2	1.2	0.3	0.1	2.3	25.7	08125
new.row320	10001	173145	3.188079467	1.461203068	1.380345983	0.080857091	0.334979357	0.976060549	0.150163164	0.051979561	0.057755068	0.184816204	0.531346565	0.138612148	0.057755066	0.138612155	0.080857081	0.184816196	0.011551012	0.046204047	0.225244733	0.069306079	0.017326519	10001	Kent County	180786	308.41	3.7	4	9.4	56.2	93.1	0500000US10001	88.9	48.4	38.5	61.4	26	0.5	2.3	0	1.7	7.8	10001
new.row321	10003	555036	3.956500086	1.785469789	1.695385522	0.090084245	0.46123134	1.253972711	0.212598816	0.07026571	0.136928053	0.171160071	0.663020055	0.131522998	0.109902775	0.151341528	0.063058972	0.214400504	0.018016849	0.032430328	0.243227465	0.081075814	0.034232015	10003	New Castle County	558753	1310.75	2.1	2	6.8	62.3	94.7	0500000US10003	92.5	48.6	39	58.6	25.3	0.2	5.8	0	3.8	10.8	10003
new.row322	10005	215551	3.344916214	1.670138236	1.600549281	0.069589096	0.199488756	1.14590049	0.199488736	0.041753462	0.083506909	0.21804583	0.603105529	0.092785471	0.064949824	0.125260373	0.046392731	0.19948875	0.004639273	0.041753463	0.236602934	0.055671279	0.04175346	10005	Sussex County	234225	250.21	1.5	3	7.6	51.4	93.1	0500000US10005	90.1	48.6	51.3	78	11	0.5	1.3	0	3.2	9.5	10005
new.row323	11001	672391	5.059556067	2.215972573	2.067249618	0.148722985	0.743614943	1.62256786	0.437245583	0.049078588	0.30339491	0.117491164	0.715357598	0.21713556	0.047591358	0.157646367	0.05502751	0.251341852	0.023795677	0.069899808	0.243905706	0.065438115	0.017846758	11001	District of Columbia	705749	11560.2	1.9	1	10.8	66.3	96.6	0500000US11001	92.7	47.8	34.8	39.6	44.3	0.3	4	0.1	4.6	11.5	11001
new.row324	12001	259865	5.148827348	2.216535501	2.051064868	0.165470535	0.673426577	1.708579452	0.200103904	0.076963038	0.230889123	0.203952045	0.996671382	0.19625575	0.100051947	0.184711293	0.069266734	0.284763239	0.011544455	0.084659341	0.1924076	0.096203795	0.07311489	12001	Alachua County	269043	307.47	13.8	3	8.8	56.6	92.1	0500000US12001	93.6	48.3	31.7	64.8	19.4	0.2	6	0.1	1.9	10.9	12001
new.row325	12003	27537	1.271017131	0.326832978	0.254203438	0.07262954	0.254203431	0.472092114	0.036314779	0.108944337	0	0.036314779	0.290518219	0.072629543	0.07262955	0.07262955	0	0.435777343	0	0	0.145259101	0.036314779	0.036314771	12003	Baker County	29210	49.91	16.6	2	12.9	52.2	88.7	0500000US12003	85.1	53.6	37.7	78.6	11.9	0.2	0.7	0	0.7	3.2	12003
new.row326	12005	180117	3.980745862	1.909869526	1.82103859	0.088831143	0.488571276	1.104837378	0.127694776	0.061071412	0.055519466	0.111038936	0.749512853	0.166558405	0.055519468	0.199870091	0.055519472	0.222077874	0.016655839	0.061071417	0.233181768	0.08883114	0.05551947	12005	Bay County	174705	230.34	6.2	4	8.5	57.5	86.3	0500000US12005	90.4	49.8	41.2	78	10.3	0.5	2	0.1	2.2	7.2	12005
new.row327	12007	26775	1.755368847	0.933706732	0.821661956	0.112044829	0.149393104	0.597572356	0.112044817	0.037348275	0	0.149393082	0.298786187	0	0	0	0.074696542	0.336134424	0	0.224089645	0.298786168	0.037348265	0	12007	Bradford County	28201	95.93	69.4	6	10.9	46.3	89.1	0500000US12007	82.1	55.4	39.9	74.4	18	0.1	0.9	0	0.5	4.7	12007
new.row328	12009	568183	4.78719002	2.052155746	1.981755891	0.070399854	0.686398581	1.636796592	0.248159499	0.119679749	0.109119774	0.140799709	1.019037894	0.091519812	0.06863986	0.198879582	0.052799892	0.311519354	0.026399945	0.05279989	0.216479555	0.098559798	0.072159851	12009	Brevard County	601942	592.65	0	3	6.8	53	90	0500000US12009	92.7	49.3	47	77.1	9.8	0.3	2.4	0.1	2.5	11.4	12009
new.row329	12011	1890416	6.559402733	2.646507468	2.495218003	0.151289453	0.8812875	2.383602344	0.338549821	0.163985072	0.181441549	0.164514056	1.535111856	0.172977801	0.12272431	0.281419543	0.07088387	0.304694839	0.02592022	0.064007076	0.305223828	0.140180787	0.066123012	12011	Broward County	1952778	1614.15	1.9	2	9.6	62.2	86.1	0500000US12011	90	49.1	41	47.7	28.4	0.2	3.7	0.1	4.6	31.5	12011
new.row330	12013	14458	1.659980568	0.622492862	0.553326832	0.069165854	0.207497562	0.622492699	0.138331708	0.138331708	0	0	0.345829283	0.138331708	0	0.069165854	0	0.414995124	0	0.069165854	0.138331708	0	0	12013	Calhoun County	14105	24.86	30.5	6	15.7	39.9	80.4	0500000US12013	79.3	56.1	41.9	76.9	12.4	1.1	0.2	0	2	6.4	12013
new.row331	12015	173236	5.06823068	2.181994378	2.10695243	0.075042146	0.542612399	1.662472005	0.236671353	0.115449447	0.063497193	0.167401701	1.079452309	0.178946628	0.115449456	0.311713509	0.075042142	0.369438203	0.051952253	0.034634831	0.202036537	0.109676979	0.13276686	12015	Charlotte County	188910	277.69	2.7	4	7.2	39.9	89.8	0500000US12015	91.9	49.2	59.9	85.7	5.2	0.2	1.3	0	1.8	8	12015
new.row332	12017	141373	3.911638147	1.832032944	1.768371623	0.063661377	0.381968268	1.230786685	0.205131114	0.070734858	0.049514409	0.169763682	0.735642594	0.106102298	0.120249272	0.190984136	0.0495144	0.268792487	0.014146973	0.021220459	0.21927809	0.077808356	0.141469734	12017	Citrus County	149657	257.27	6.4	4	10.3	36.5	89.2	0500000US12017	90.4	49	56.9	89.8	2.3	0.3	1.4	0	1.2	6.4	12017
new.row333	12019	203291	3.408906304	1.43144556	1.367497798	0.063947739	0.62963929	1.018244771	0.201681342	0.073785855	0.044271508	0.063947744	0.634558338	0.083623963	0.059028679	0.122976423	0.063947738	0.221357565	0.034433401	0.029514339	0.245952852	0.09838113	0.073785855	12019	Clay County	219252	362.78	7.2	2	7.2	59	91.3	0500000US12019	92.5	49.6	39.9	73.8	11.5	0.1	2.9	0	3.4	10.8	12019
new.row334	12021	356774	5.804795159	2.483364807	2.393672106	0.089692635	0.871700297	1.931194499	0.27748659	0.103707111	0.131736058	0.199005519	1.219259257	0.128933162	0.078481056	0.260669205	0.050452107	0.207414216	0.022423158	0.016817369	0.213020014	0.075678164	0.084086846	12021	Collier County	384902	192.61	4.8	3	6.7	49.9	88.2	0500000US12021	89.5	49.5	52.2	73.2	6.5	0.7	1.4	0	3.5	28.6	12021
new.row335	12023	68484	3.650487683	1.869049589	1.810641877	0.0584078	0.306640949	0.992932669	0.10221365	0.087611709	0.029203902	0.116815608	0.657087803	0.116815618	0.073009759	0.131417548	0.160621454	0.306640924	0.029203903	0.073009761	0.160621458	0.014601953	0.073009761	12023	Columbia County	71686	89.88	18.8	5	10.1	48.9	86.8	0500000US12023	85.8	51.2	40.7	73.7	16.8	0.2	0.9	0	2.4	6.8	12023
new.row336	12027	35675	1.9341276	0.840924955	0.812894118	0.028030836	0.084092498	0.616678374	0.056061666	0.112123334	0.056061664	0	0.39243174	0.112123326	0	0.16818501	0.112123325	0.196215844	0	0.056061661	0.140154173	0.056061674	0.056061662	12027	DeSoto County	38001	59.65	0	5	19	43	80.4	0500000US12027	73.1	56.1	41.7	72.4	12.4	0.4	0.2	0	7.2	32	12027
new.row337	12029	16323	0.857685352	0.428842743	0.428842743	0	0.122526474	0.122526474	0	0	0	0	0.122526474	0.061263238	0	0.061263235	0.061263238	0.061263238	0	0	0.061263238	0	0	12029	Dixie County	16826	23.86	99.2	6	9.6	38.5	84	0500000US12029	80.8	55.7	45.8	85.2	8.2	0.4	0.3	0	0.5	4.5	12029
new.row338	12031	912043	4.629167572	2.129285507	2.045956097	0.083329406	0.617295461	1.415503429	0.192973361	0.095390238	0.074557887	0.100872439	0.951709514	0.13376562	0.071268572	0.190780478	0.07126857	0.260952614	0.016446592	0.062497056	0.218191472	0.084425845	0.041664705	12031	Duval County	957755	1256.58	0	1	10.6	60.8	88.3	0500000US12031	90.7	48.7	36.6	54.7	29.2	0.2	4.7	0.1	3.3	11	12031
new.row339	12033	309924	4.313960873	2.010170229	1.932731762	0.077438345	0.571107746	1.268052893	0.193595865	0.10970432	0.100024534	0.07098514	0.793742975	0.122610701	0.064531953	0.187142668	0.090344733	0.238768219	0.009679794	0.064531951	0.196822442	0.061305352	0.07421174	12033	Escambia County	318316	484.89	4.6	3	10.9	53.5	88.4	0500000US12033	90.8	49.5	38.1	65.3	21.7	0.3	3	0.1	1.9	6.1	12033
new.row340	12035	105015	3.637575475	1.580726518	1.523591857	0.057134698	0.485644916	1.161738765	0.142836744	0.038089794	0.019044896	0.133314284	0.828453026	0.066657139	0.06665715	0.238061233	0.038089793	0.333285715	0.047612245	0.047612239	0.133314287	0.066657145	0.076179597	12035	Flagler County	115081	237.05	3.7	3	7	48	88.7	0500000US12035	92.3	48.3	52.4	77.7	9.2	0.1	2.5	0.1	3.9	11.2	12035
new.row341	12037	11675	2.398287123	0.685224906	0.599571816	0.08565309	0.171306182	1.284796847	0.171306207	0	0.085653107	0.171306197	0.856531005	0.08565309	0	0.171306194	0	0.256959323	0.08565309	0	0.342612378	0.085653104	0.085653103	12037	Franklin County	12125	22.68	17.9	6	14.7	40.6	82.3	0500000US12037	80.4	55.6	48.7	78.2	10.9	0.1	0.4	0	3	5.5	12037
new.row342	12039	46113	1.452952523	0.60720405	0.542146501	0.065057576	0.151801003	0.477088922	0.086743443	0	0.108429302	0.021685861	0.260230322	0.065057569	0	0.151801012	0	0.238544439	0.021685857	0.108429298	0.195172741	0	0.021685863	12039	Gadsden County	45660	88.43	10.3	3	17.6	47	85.8	0500000US12039	80.3	47.7	41.9	35.2	55	1.3	0	0	3.8	11.1	12039
new.row343	12041	17191	0.988889566	0.407189799	0.407189799	0	0.17450992	0.232679895	0.058169973	0	0	0	0.174509921	0	0	0.116339939	0.058169973	0.349019825	0	0.058169973	0.116339947	0.058169974	0.058169973	12041	Gilchrist County	18582	53.14	73.4	3	9.1	50.7	86.5	0500000US12041	86	51.6	42.7	90.7	3.2	0.3	0.3	0	1.3	6.2	12041
new.row344	12043	13197	0.757748047	0.227324397	0.227324397	0	0.075774805	0.303099203	0	0	0.075774805	0	0.227324399	0	0	0.075774803	0.075774805	0	0	0	0.075774805	0	0	12043	Glades County	13811	17.13	37.3	6	18	33.8	79.1	0500000US12043	73.1	55.8	47.4	68.6	15.5	3.6	0.5	0	3.8	22.2	12043
new.row345	12045	16018	1.560744019	0.624297732	0.624297732	0	0.249719081	0.312148824	0.062429772	0	0	0	0.249719079	0.187289296	0.062429762	0.062429762	0.062429772	0.37457859	0.062429762	0.062429784	0.187289296	0.187289317	0	12045	Gulf County	13639	24.18	15.6	4	9.7	40.5	90.7	0500000US12045	85.7	57.5	46.5	79.2	15.1	0.9	0.4	0	0.5	3.9	12045
new.row346	12047	14238	1.474926282	0.632111252	0.632111252	0	0.140469139	0.280938318	0	0	0	0.070234598	0.21070372	0.070234598	0.140469139	0.140469179	0.070234598	0.210703761	0	0	0.140469139	0	0	12047	Hamilton County	14428	28.08	31.4	6	17.6	33.2	84.9	0500000US12047	77.1	57.2	41.8	59.2	32.6	1.2	0.5	0	2.6	10.7	12047
new.row347	12049	27326	1.902949485	0.841689163	0.805094044	0.036595188	0.256166296	0.475737406	0.036595188	0.073190378	0.036595189	0.073190377	0.256166273	0.182975933	0.073190376	0	0.073190377	0.256166298	0.036595188	0.07319037	0.256166282	0	0	12049	Hardee County	26937	42.24	0	5	23.1	45.6	85.5	0500000US12049	77.9	55.1	35.2	69.2	6.5	1.6	1.1	0	8.9	44.3	12049
new.row348	12051	39064	1.971124115	0.691173433	0.665574421	0.025599013	0.255990119	0.716772416	0.179193108	0.02559902	0	0.051198029	0.460782203	0.102396081	0	0.153594092	0.051198033	0.127995082	0.02559902	0.025599013	0.204792128	0.051198044	0	12051	Hendry County	42022	36.45	21.7	5	19.2	58.8	78.3	0500000US12051	69.5	54.9	35.1	61.1	10.7	2.1	0.9	0	6.3	57.1	12051
new.row349	12053	179144	4.108426576	1.881168176	1.803018801	0.078149422	0.418657609	1.345286481	0.200955668	0.061403119	0.03349261	0.156298843	0.893136257	0.111642033	0.06140312	0.195373554	0.094895724	0.279105076	0.027910513	0.044656814	0.223284054	0.061403107	0.089313623	12053	Hernando County	193920	410.34	2.2	2	9.1	47.8	87.4	0500000US12053	89.4	48.7	48.5	80.7	5.2	0.3	1.2	0.1	4.1	15.6	12053
new.row350	12055	100177	4.362278751	2.375794846	2.305918604	0.069876316	0.439222614	1.187897397	0.189664294	0.069876318	0.039929325	0.179681961	0.708745538	0.06987632	0.109805639	0.149734974	0.029946994	0.329416933	0.039929324	0.059893986	0.279505285	0.069876323	0.109805644	12055	Highlands County	106221	104.48	0	4	11.4	40.5	86.9	0500000US12055	86.2	49.1	54.1	74.9	9.2	0.5	1.4	0	6.5	21.5	12055
new.row351	12057	1351087	5.001158459	2.193048984	2.069444812	0.123604179	0.657248584	1.624617841	0.202059525	0.102880126	0.117683022	0.109541429	1.092453699	0.134706353	0.103620274	0.210941262	0.076975061	0.264971839	0.023684632	0.066613028	0.270892991	0.10510056	0.063652454	12057	Hillsborough County	1471968	1442.76	0.3	1	9.9	61.6	88.1	0500000US12057	89.3	49.3	37.6	58.9	16.4	0.3	4.3	0.1	6.1	29.9	12057
new.row352	12059	19483	1.488477084	0.461941227	0.461941227	0	0.307960772	0.564594677	0.051326787	0.051326787	0	0	0.461941031	0	0	0.102653586	0.051326787	0.153980408	0	0.051326787	0.256633971	0	0.051326787	12059	Holmes County	19617	40.97	66.9	6	14.9	46.7	83.7	0500000US12059	82.7	53.5	41	86.1	6.6	0.6	0.7	0.2	1.6	3.2	12059
new.row353	12061	147981	5.777768536	2.784141194	2.648988874	0.135152488	0.770369118	1.675890844	0.189213477	0.114879608	0.114879612	0.121637241	1.135280911	0.148667724	0.054061003	0.297335457	0.04730337	0.405457462	0.04730337	0.114879614	0.209486365	0.12163723	0.155425352	12061	Indian River County	159923	318.02	0	4	7.1	45.3	88.9	0500000US12061	91.4	48.7	54.8	79.3	8.2	0.5	1.5	0	2.8	13.2	12061
new.row354	12063	48571	2.450021629	1.008832432	0.988244034	0.020588416	0.164707338	0.78235986	0.082353667	0.041176835	0.061765251	0.061765258	0.5352988	0.226472591	0.020588416	0.18529576	0.061765256	0.288237848	0.041176837	0.082353673	0.205884176	0	0.020588416	12063	Jackson County	46414	50.57	47.1	6	13.7	40.3	90.2	0500000US12063	84.2	54.2	42.9	67.3	25.8	0.5	0.6	0.2	1.5	5.2	12063
new.row355	12065	14085	1.490947807	0.638977644	0.638977644	0	0.141995048	0.425984978	0	0.141995029	0	0.070997515	0.212992544	0.070997501	0	0.070997501	0.141995016	0.212992562	0.070997515	0	0.070997501	0	0	12065	Jefferson County	14246	23.82	70.4	3	12.4	48.5	90	0500000US12065	85.1	51.5	47.8	63.5	32.1	0.1	0.2	0	1.5	4.5	12065
new.row356	12067	8684	1.266697528	0.230308643	0.230308643	0	0.115154322	0.690925852	0.115154322	0	0	0	0.57577153	0	0	0	0.230308643	0.460617276	0	0	0.115154322	0	0.115154322	12067	Lafayette County	8422	15.5	43.9	6	17.7	42.5	84.9	0500000US12067	78.5	60.7	40.6	77.9	15.6	0.2	0	0	1.8	13.3	12067
new.row357	12069	326215	4.25486268	1.949634489	1.8668669	0.082767496	0.52725966	1.330410909	0.199255095	0.091963891	0.042916483	0.14714223	0.84913326	0.07357111	0.082767495	0.214582404	0.076636573	0.275891664	0.04291648	0.064374725	0.239106114	0.082767501	0.110356664	12069	Lake County	367118	391.21	8	2	6.5	50.7	89.6	0500000US12069	90.4	48.7	46.9	73.8	10.1	0.3	2.1	0.1	2.8	17.4	12069
new.row358	12071	700165	4.511793458	1.843851106	1.7467311	0.097119968	0.578435079	1.606764151	0.248512849	0.108545839	0.085694087	0.129969371	1.034041971	0.109974076	0.085694088	0.235658732	0.051416451	0.239943448	0.025708224	0.052844685	0.199952869	0.097119966	0.082837616	12071	Lee County	770577	982.23	8.7	3	8.1	50.7	87.2	0500000US12071	90.1	49.3	49.1	74.3	8	0.2	1.7	0.1	4.2	23.1	12071
new.row359	12073	285890	4.095981118	1.68946082	1.623001869	0.06645913	0.461716057	1.525062071	0.174892439	0.118926869	0.192381685	0.150407496	0.888453592	0.153905342	0.048969885	0.178390292	0.038476335	0.220364463	0.010493546	0.080450523	0.195879533	0.066459128	0.052467734	12073	Leon County	293582	440.25	3.5	3	10.5	61.2	91.8	0500000US12073	93.3	47.5	31.4	57.9	30.9	0.2	3.5	0	1.7	6.9	12073
new.row360	12075	39713	1.737466219	0.579155478	0.528794138	0.05036134	0.251806715	0.629516848	0.100722681	0.025180671	0.025180671	0.12590336	0.352529362	0.050361343	0.050361336	0.125903363	0.050361343	0.176264687	0	0.025180672	0.226626041	0.025180671	0.050361343	12075	Levy County	41503	37.11	85.7	6	12	48.3	84.4	0500000US12075	87.6	48.8	47.3	83.3	8.5	0.3	0.8	0	1.4	9.2	12075
new.row361	12077	8347	1.317838798	0.239607074	0.239607074	0	0.359410575	0.71882115	0	0	0.239607074	0	0.479214076	0	0	0	0	0.599017623	0	0.479214122	0.119803501	0	0	12077	Liberty County	8354	10	67.3	6	16.6	39	89.2	0500000US12077	81	56	39.6	76.1	15	0.7	0.1	0	2.8	7.8	12077
new.row362	12079	18518	2.160060589	0.810022723	0.756021194	0.054001506	0.324009064	0.594016756	0	0.054001502	0	0.162004544	0.378010581	0.054001502	0.108003037	0.21600605	0.054001502	0.486013616	0.054001502	0.108003024	0.32400905	0	0.108003008	12079	Madison County	18493	26.57	43	6	15.1	41.3	87.2	0500000US12079	80.2	52.5	44.5	57	36.4	0.1	0.1	0	2.4	6.3	12079
new.row363	12081	363542	4.299365582	1.732949741	1.661431168	0.071518561	0.701432027	1.394611933	0.176045683	0.090773554	0.088022841	0.151289261	0.888480573	0.110028562	0.085272127	0.200802116	0.074269271	0.242062815	0.011002856	0.071518562	0.195300682	0.071518557	0.057764989	12081	Manatee County	403253	542.76	0.7	3	6.5	51.2	87.9	0500000US12081	90.7	48.6	49.4	78.3	8.1	0.3	2.2	0	3.2	16.9	12081
new.row364	12083	343778	4.136390412	1.786036453	1.722041545	0.063994792	0.494505184	1.404976515	0.206528619	0.10471875	0.069812498	0.157078118	0.866838477	0.110536453	0.07272135	0.221072911	0.046541666	0.293794252	0.034906248	0.063994788	0.180348943	0.066903652	0.087265621	12083	Marion County	365579	230.71	8.1	3	9.7	45	87.6	0500000US12083	89.2	48.3	48.5	74.4	12.3	0.2	1.6	0	2.9	15	12083
new.row365	12085	155719	6.543838425	2.607260563	2.530198659	0.077061882	0.995382766	2.234794754	0.404574918	0.096327348	0.147701963	0.231185669	1.355004887	0.173389238	0.089905528	0.3788876	0.064218236	0.218342014	0.032109118	0.025687293	0.218342012	0.102749187	0.128436485	12085	Martin County	161000	296.25	1.7	3	6.5	49	90.4	0500000US12085	92.4	49.4	53.2	82.9	5.4	0.1	1.5	0	3.1	14.3	12085
new.row366	12086	2702602	6.060085779	2.651888761	2.433580732	0.218308134	0.80329993	2.007694796	0.142825321	0.101013763	0.136535085	0.143195333	1.484125286	0.13172491	0.1154443	0.287130697	0.062902344	0.362613509	0.024420911	0.074002758	0.341892737	0.146895474	0.051801931	12086	Miami-Dade County	2716940	1431.69	3.5	1	11.9	60.8	85	0500000US12086	82.7	49	40.6	46.8	15.9	0.2	1.5	0	6.3	68.8	12086
new.row367	12087	76745	5.042673832	2.35845986	2.280278855	0.078180984	0.560297065	1.654830995	0.299693783	0.104241313	0.130301642	0.169392131	0.951202049	0.117271484	0.013030167	0.195452467	0.143331807	0.143331805	0	0.039090491	0.338784299	0.169392145	0.039090494	12087	Monroe County	74228	75.49	4	5	6.9	59.6	84.6	0500000US12087	92.2	52	48.3	75.7	7	0.1	1.1	0.2	3.3	25.7	12087
new.row368	12089	78435	3.136355257	1.172945834	1.147446937	0.025498828	0.484477591	1.045451684	0.203990572	0.089245866	0.076496468	0.140243516	0.535475255	0.140243516	0.038248236	0.191241139	0.063747047	0.203990612	0.025498819	0.038248229	0.178491734	0.050997639	0.038248241	12089	Nassau County	88625	136.63	8.2	2	7.1	54.7	92.1	0500000US12089	91.8	49.5	46.3	87.4	5.5	0.3	1	0	1.5	5	12089
new.row369	12091	197591	4.453644108	2.125603044	2.034505568	0.091097276	0.546583596	1.386702866	0.242926045	0.116402065	0.096158224	0.151828768	0.779387713	0.116402061	0.050609593	0.151828777	0.075914386	0.283413726	0.025304798	0.065792471	0.156889731	0.12146302	0.070853427	12091	Okaloosa County	210738	226.52	7.3	4	7.2	55.6	88.6	0500000US12091	93	50.9	37.1	74.5	9.4	0.3	3.4	0.3	3.6	10.1	12091
new.row370	12093	40228	3.231579835	1.59093169	1.491498461	0.09943323	0.27344137	0.894899044	0.099433234	0.198866513	0	0.074574921	0.522024489	0.099433237	0.099433233	0.248583088	0.024858303	0.323158026	0.024858312	0.074574924	0.174008163	0.049716609	0.099433231	12093	Okeechobee County	42168	54.84	0	5	14	47.3	82.1	0500000US12093	79.9	53.8	40.8	75.3	8.1	0.1	1	0	8	26.7	12093
new.row371	12095	1290216	4.448867626	1.904332282	1.803573987	0.100758321	0.540219608	1.559428834	0.183690175	0.08680717	0.090682491	0.087582234	1.110666757	0.130210752	0.0775064	0.176714596	0.060454993	0.224768568	0.013176089	0.05192929	0.239494784	0.090682488	0.055029543	12095	Orange County	1393452	1542.4	0	1	10.1	63.2	87.4	0500000US12095	89.4	49.4	35.9	51.2	20.4	0.3	5.3	0.1	7.4	32.9	12095
new.row372	12097	325168	3.216798536	1.377749272	1.236283943	0.141465344	0.31675933	1.104044698	0.138389995	0.083033998	0.027678003	0.064582002	0.790360703	0.13839	0.076883338	0.15376667	0.049205338	0.150691317	0.009225999	0.030753331	0.209122669	0.073807997	0.043054669	12097	Osceola County	375751	283.06	0	2	11.2	61.5	88.2	0500000US12097	87.7	49.7	36.6	49.6	10.9	0.4	2.7	0.1	19.6	56.1	12097
new.row373	12099	1426772	7.612288327	3.226864514	3.060054404	0.166810116	1.006467749	2.678073288	0.394597034	0.12896244	0.193443663	0.277549602	1.683520577	0.173118059	0.149988928	0.311191976	0.066583869	0.295772554	0.021727369	0.053967978	0.304183151	0.128261556	0.074293583	12099	Palm Beach County	1496770	759.87	3.1	2	7.9	56.1	86.5	0500000US12099	89	48.8	45.2	61.5	18.5	0.2	2.8	0.1	5.3	23.5	12099
new.row374	12101	498136	4.237798331	1.86093767	1.784653288	0.076284391	0.493841045	1.423306078	0.232868131	0.090336776	0.060224514	0.110411614	0.929465067	0.118441548	0.090336774	0.196733421	0.054202066	0.232868134	0.02609729	0.050187098	0.281047742	0.090336774	0.068254456	12101	Pasco County	553947	741.63	1.3	2	8.2	52.6	88.8	0500000US12101	90.7	49	43.9	78.1	6	0.2	2.9	0.1	3.4	17.4	12101
new.row375	12103	949842	5.705159441	2.522524771	2.401451961	0.121072768	0.747492724	1.885576734	0.33584532	0.104227857	0.111597511	0.15581539	1.178090661	0.135812063	0.09896383	0.242145536	0.072643661	0.376904777	0.040006654	0.081066114	0.2989971	0.097911018	0.121072767	12103	Pinellas County	974996	3560.99	0.1	1	7.2	55.7	89.2	0500000US12103	92.5	48.3	48.8	76.9	10	0.2	3.5	0.1	2.1	10.4	12103
new.row376	12105	652256	2.724390391	1.229578515	1.166719802	0.062858755	0.325025755	0.814097534	0.13491636	0.052126771	0.04139479	0.067458177	0.518201466	0.085855864	0.058259334	0.162512885	0.049060492	0.242236179	0.022997107	0.049060493	0.170178586	0.072057596	0.05059363	12105	Polk County	724777	403.12	4.8	3	11.3	53.9	87	0500000US12105	86.9	49.3	39.8	64.4	14.9	0.3	1.8	0	9.5	26.2	12105
new.row377	12107	72435	2.926761914	1.560019372	1.477186356	0.08283288	0.276109606	0.676468548	0.124249318	0.069027397	0.027610957	0.082832887	0.372747967	0.165665781	0.041416441	0.138054809	0.069027407	0.138054816	0.013805478	0.041416446	0.193276733	0.069027401	0.027610963	12107	Putnam County	74521	102.41	18.4	5	16.5	43.5	83.4	0500000US12107	82.4	49.7	45.1	74.6	15.8	0.2	0.6	0	1	10.5	12107
new.row378	12109	226578	4.960764082	2.167023969	2.105235214	0.061788872	0.772360948	1.646232134	0.203020594	0.105923793	0.092683321	0.127991249	1.116613293	0.119164275	0.066202365	0.150058702	0.039721422	0.229501558	0.013240474	0.039721416	0.18978012	0.079442844	0.079442845	12109	St. Johns County	264672	440.63	0	2	4.3	57.5	92.8	0500000US12109	95	49.1	44	83.4	5.5	0.1	3.1	0.1	1.5	8	12109
new.row379	12111	298763	3.79230345	1.703691566	1.653484479	0.050207016	0.418391845	1.225051336	0.224258041	0.07363697	0.030124212	0.100414042	0.796618071	0.097066911	0.063595561	0.227605163	0.056901287	0.384920504	0.023429947	0.087025508	0.174051005	0.073636971	0.066942697	12111	St. Lucie County	328297	574.01	0	3	8.5	52.4	87.4	0500000US12111	88.6	49.2	45.3	63.1	20.4	0.3	2	0.1	4.3	20.6	12111
new.row380	12113	166778	2.926045483	1.36708681	1.30712686	0.059959942	0.293803736	1.001331116	0.167887845	0.113923902	0.02398398	0.053963955	0.641571412	0.095935915	0.047967959	0.059959948	0.059959947	0.125915883	0.005995994	0.023983982	0.185875836	0.035975965	0.059959943	12113	Santa Rosa County	184313	182.18	11.8	3	6.7	53	89.1	0500000US12113	92.6	51.3	40	82.5	5.9	0.3	2	0.2	2	6.2	12113
new.row381	12115	404839	7.472106261	3.10246786	2.964141179	0.138326589	0.965816054	2.719599722	0.363107315	0.123505885	0.244541657	0.313704965	1.674739856	0.20748988	0.098804713	0.284063553	0.093864474	0.377928027	0.05434259	0.064223062	0.259362352	0.108685181	0.128446119	12115	Sarasota County	433742	780.27	1.1	3	5.2	47.3	89.8	0500000US12115	94.1	47.9	57.1	86	4.3	0.2	1.8	0	1.8	9.9	12115
new.row382	12117	449260	5.132885298	1.916484909	1.820771955	0.095712953	0.754574184	1.992164844	0.27378355	0.142456483	0.091261182	0.142456482	1.342207186	0.160263549	0.080131769	0.158037664	0.071228242	0.264880033	0.013355295	0.055647061	0.21813649	0.126875306	0.095712949	12117	Seminole County	471826	1525.83	0	2	6.7	64.3	89.9	0500000US12117	93.9	48.8	39.6	66	11.8	0.2	5.1	0	5.8	22.9	12117
new.row383	12119	116754	3.229011289	1.319012835	1.267622601	0.051390105	0.565291169	1.036367122	0.196995397	0.068520136	0.025695046	0.08565017	0.659506349	0.059955108	0.051390098	0.145605299	0.051390114	0.137040279	0.025695033	0.034260062	0.145605314	0.025695033	0.137040287	12119	Sumter County	132420	242.1	7.2	4	5.9	23.2	94	0500000US12119	92.5	49.6	68.3	87	7.1	0.2	1.1	0	2	6.1	12119
new.row384	12121	43814	1.757429082	0.661888915	0.616241391	0.045647509	0.296708816	0.570593899	0.091295016	0.205413785	0	0.045647525	0.228237577	0.068471265	0.02282375	0.091295021	0.045647507	0.319532566	0	0.136942515	0.114118789	0.045647507	0.068471262	12121	Suwannee County	44417	64.51	14.3	6	10.9	47.7	87	0500000US12121	84.3	52.4	42.8	78	11.3	0	0.6	0	3.7	10.4	12121
new.row385	12123	22350	1.700223745	0.581655526	0.536912796	0.044742731	0.223713656	0.492170041	0.13422821	0.089485465	0	0.089485462	0.17897094	0.17897093	0	0.134228192	0.089485468	0.17897094	0	0	0.1342282	0	0.089485465	12123	Taylor County	21569	20.67	33.8	6	11.2	37.7	91.8	0500000US12123	83.3	56.3	44.3	73.4	20.4	0.4	0.2	0.3	1.7	4.1	12123
new.row386	12125	15300	0.980392165	0.392156826	0.261437917	0.130718958	0.065359455	0.392156876	0.06535948	0	0	0	0.326797396	0.065359455	0.065359455	0	0	0.3267974	0	0.06535948	0.261437917	0	0	12125	Union County	15237	62.56	31	6	10.5	33.6	88.6	0500000US12125	77.9	64.8	39.7	73.5	16.7	0.2	0.1	0	0.9	5.7	12125
new.row387	12127	518660	4.293756938	1.78536998	1.685111586	0.100258357	0.528284424	1.492307127	0.306559209	0.08290595	0.053985269	0.121466865	0.927389821	0.136891224	0.082905947	0.200516718	0.067481588	0.352832293	0.02892068	0.077121812	0.225581306	0.109898584	0.09061813	12127	Volusia County	553284	502.51	0	3	7.9	51.8	88.4	0500000US12127	91.6	49.1	46.5	74.6	10.7	0.2	1.9	0	7.1	15.6	12127
new.row388	12129	31586	1.298043386	0.284936359	0.253276762	0.031659596	0.189957564	0.601532269	0.094978783	0.063319181	0.063319185	0.063319187	0.316595962	0	0.031659596	0.15829797	0.031659596	0.063319194	0	0	0.063319187	0	0.031659596	12129	Wakulla County	33739	55.64	7.8	3	5.3	55.4	93	0500000US12129	88.4	55.3	42.3	79.1	14.5	0.3	0.1	0	1.5	4.3	12129
new.row389	12131	63457	3.671777697	1.560111434	1.497076857	0.063034823	0.425484975	1.307972347	0.189104431	0.11031092	0.063034807	0.078793527	0.866728708	0.141828324	0.031517414	0.173345738	0.031517405	0.220621831	0.015758706	0.047276103	0.283656644	0.047276106	0.0315174	12131	Walton County	74071	71.38	21.3	4	6.9	54.9	86.5	0500000US12131	91.9	50.7	44.4	85.8	3.7	0.6	1.1	0	2.9	6.6	12131
new.row390	12133	24472	2.043151225	0.776397477	0.776397477	0	0.286041205	0.572082377	0.081726052	0.040863033	0	0.122589073	0.326904151	0.081726054	0.122589041	0.081726044	0.122589069	0.163452104	0.040863035	0.040863018	0.245178145	0.040863033	0.040863033	12133	Washington County	25473	43.7	69.2	6	17.7	42.3	85.6	0500000US12133	83.1	53.2	41.6	77.8	14.2	1.1	1	0	2	4.4	12133
new.row391	13001	18471	2.490390415	1.136917215	1.136917215	0	0.108277829	0.757944809	0	0.108277829	0.054138915	0.054138915	0.541389151	0.270694578	0.054138915	0.108277834	0.05413892	0.270694593	0.054138915	0.054138929	0.433111322	0	0	13001	Appling County	18386	36.26	49.1	6	20.9	51.3	85.7	0500000US13001	78.4	50.5	39.6	70.7	18.2	0.6	0.6	0	3.6	10.3	13001
new.row392	13003	8313	0.962348048	0.360880569	0.360880569	0	0.120293514	0.360880545	0.120293514	0	0	0	0.24058703	0	0	0.120293528	0	0.120293528	0	0	0.48117404	0	0	13003	Atkinson County	8165	24.06	39.8	6	22	56.3	76.7	0500000US13003	70.4	49.4	35.5	66.8	15.2	0	0	0	11	27.3	13003
new.row393	13005	11279	2.748470865	1.861867081	1.773206971	0.088660333	0.265981035	0.177320702	0	0.088660333	0	0	0.088660333	0.088660333	0.17732068	0.08866034	0.088660333	0	0	0	0.531962055	0.088660333	0	13005	Bacon County	11164	43.17	22.7	6	14	49.2	84.6	0500000US13005	84.7	49.6	38.1	73.9	15.1	0.3	0.6	0	2	8.7	13005
new.row394	13007	3251	1.845586135	0.307597667	0.307597667	0	0	0.922792742	0	0	0	0	0.922792742	0.307597667	0	0	0.307597667	0.307597667	0	0	0	0	0	13007	Baker County	3038	8.88	98.2	4	14.1	37.9	83.4	0500000US13007	85.7	50.4	47	52.3	34.1	0.9	9.9	0	0	0.8	13007
new.row395	13009	45527	3.580292748	1.713269097	1.669339144	0.043929982	0.373404803	0.83466952	0.131789927	0.087859959	0.043929984	0.043929982	0.527159733	0.351439842	0.021964986	0.15375493	0.131789916	0.30750985	0.021964993	0.109824927	0.219649877	0.06589496	0.10982493	13009	Baldwin County	44890	174.1	4.6	5	15.9	46	87.7	0500000US13009	85.5	50.6	36.1	52.9	41.8	0.1	1.6	0.1	1	2.7	13009
new.row396	13011	18363	0.871317265	0.326744024	0.326744024	0	0.272286759	0.272286657	0.108914661	0.054457327	0	0	0.108914669	0	0	0	0	0.054457349	0	0	0.108914669	0	0.054457327	13011	Banks County	19234	82.86	20.9	6	11.8	56.3	86.3	0500000US13011	79.4	50.8	42.3	87.4	2.9	0.1	1.4	0	2.8	7.7	13011
new.row397	13013	75099	1.624522364	0.612524833	0.572577524	0.039947272	0.279630906	0.55926176	0.0932103	0.02663151	0.013315754	0.053263029	0.372841215	0.066578784	0.013315754	0.053263026	0.039947273	0.173104841	0.013315754	0.039947271	0.119841807	0.01331576	0.039947274	13013	Barrow County	83240	519.25	1.6	2	8.4	64.1	83.9	0500000US13013	87.6	49.4	36.2	72	12.6	0.4	4.2	0	3.5	13.2	13013
new.row398	13015	102623	2.44584576	0.974440421	0.964695979	0.009744403	0.370287379	0.82827442	0.233865726	0.048722019	0.048722022	0.077955234	0.419009399	0.087699641	0.077955235	0.077955229	0.029233209	0.224121293	0	0.038977614	0.175399278	0.058466421	0.009744407	13015	Bartow County	107738	234.44	5.8	2	8.3	60.2	86.1	0500000US13015	87.9	50	38.2	79.9	10.9	0.2	1.1	0.1	2.5	9.6	13015
new.row399	13017	17272	2.48957842	1.157943557	1.100046498	0.057897188	0.405280175	0.81056057	0.115794367	0.057897188	0	0.17369152	0.463177354	0	0	0.115794344	0	0.23158871	0	0	0.289485875	0	0.115794344	13017	Ben Hill County	16700	66.77	8.5	5	21	52.4	81.4	0500000US13017	83.7	47	38.7	57.8	37.3	0	0.4	0	2.3	6.5	13017
new.row400	13019	19014	1.157042135	0.578521151	0.525928347	0.052592823	0.105185649	0.368149778	0.157778481	0.105185649	0	0	0.105185649	0.052592823	0	0	0.052592825	0.210371297	0.105185651	0	0.210371297	0	0	13019	Berrien County	19397	42.92	16.1	6	19.1	50.4	78.2	0500000US13019	81.3	49.7	39.8	82.1	10.3	0	1.1	0.1	1.7	5.7	13019
new.row401	13021	153923	5.216893977	2.852075515	2.618192105	0.23388316	0.643178733	1.11744185	0.149425358	0.064967528	0.084457811	0.071464304	0.747126823	0.201399403	0.064967551	0.272863688	0.064967547	0.558720909	0.045477281	0.136431851	0.298850725	0.110444828	0.103948075	13021	Bibb County	153159	613.22	2.7	4	19.5	52.9	86.1	0500000US13021	86.5	47.2	36.5	37.2	54.3	0.1	2.2	0	2.1	3.7	13021
new.row402	13023	12779	1.956334519	1.01729398	0.939040682	0.078253386	0.156506775	0.39126693	0.156506771	0.078253386	0	0	0.156506773	0.078253386	0	0.156506771	0.156506774	0.313013544	0	0	0.313013545	0	0	13023	Bleckley County	12873	59.63	44.9	6	13.6	48.1	90.8	0500000US13023	87.9	48.7	37.7	70.3	26.3	0	0.9	0	0.5	3.4	13023
new.row403	13025	18411	0.706099689	0.108630704	0.108630704	0	0.054315348	0.217261426	0.054315348	0	0	0	0.162946043	0.054315348	0.054315348	0.108630696	0.108630714	0.162946043	0	0	0.162946062	0	0	13025	Brantley County	19109	43.19	0.6	4	12.8	48.6	84.1	0500000US13025	79.6	49.5	40.2	92.8	3.7	0	0.7	0	0.6	2.6	13025
new.row404	13027	15629	1.279672497	0.447885424	0.383901717	0.06398362	0.127967239	0.383901631	0.127967239	0.063983619	0.06398362	0	0.127967238	0	0	0.191950858	0.127967239	0.191950876	0	0	0.255934478	0	0.063983619	13027	Brooks County	15457	31.35	18.2	4	18.9	50.5	81.5	0500000US13027	82.5	48.4	42.6	57	35.6	0	0.6	0.1	3.7	7.6	13027
new.row405	13029	34883	2.5800534	1.03202131	0.946019617	0.086001768	0.458676134	1.003353983	0.143336287	0.114669013	0.028667265	0.172003567	0.54467797	0.028667265	0.028667265	0.028667265	0	0.172003566	0.028667257	0.028667251	0.229338058	0.028667257	0.028667251	13029	Bryan County	39627	90.89	4.9	3	6.1	60.5	91.4	0500000US13029	92.4	50	34.4	72.6	13.5	0.1	2.3	0.1	3.3	8.2	13029
new.row406	13031	73742	3.159664826	1.464565554	1.451004769	0.013560794	0.4203846	0.786526011	0.122047137	0.067803971	0.08136475	0.067803964	0.447506178	0.149168736	0.081364755	0.149168726	0.108486339	0.257655081	0	0.067803963	0.230533478	0.067803964	0.067803966	13031	Bulloch County	79608	118.32	0	5	12.6	55	88.1	0500000US13031	88.7	48.7	29.7	63.7	27.7	0.4	1.6	0.3	0.9	4.4	13031
new.row407	13033	22645	1.457275251	0.662397868	0.662397868	0	0.088319718	0.485758509	0.176639444	0.088319718	0.044159861	0	0.176639437	0.044159861	0.044159858	0.088319722	0.044159849	0.485758439	0	0	0.132479583	0	0	13033	Burke County	22383	27.07	27.8	3	17.5	55.2	89.6	0500000US13033	84.7	49.1	38.8	49.8	45.6	0	0.5	0	1.3	3.5	13033
new.row408	13035	23556	1.061300731	0.636780576	0.594328561	0.042452015	0.084904063	0.212260115	0.042452015	0	0	0.042452015	0.127356086	0.084904063	0	0.042452015	0	0.254712155	0.042452015	0	0.169808093	0	0	13035	Butts County	24936	135.23	20.5	2	11.7	49.3	88.8	0500000US13035	83.7	53.7	38.7	66.5	27.8	0.1	0.1	0	0.9	3.7	13035
new.row409	13037	6503	1.230201347	0.307550344	0.307550344	0	0.461325565	0.307550362	0	0	0	0.153775172	0.15377519	0.153775172	0	0	0	0	0	0	0.307550344	0	0	13037	Calhoun County	6189	22.07	76.7	6	19.8	33.1	84.3	0500000US13037	76.2	61.9	39.2	33.2	61.9	0	0	0	3.7	5.6	13037
new.row410	13039	52252	3.062083685	1.435351594	1.339661632	0.095690126	0.306208368	0.91862519	0.19138022	0.114828137	0.038276043	0.114828155	0.459312549	0.114828141	0.076552097	0.133966166	0.076552078	0.095690111	0	0.057414058	0.133966166	0.038276054	0.019138019	13039	Camden County	54666	89.17	4.8	5	13.8	50.8	90.8	0500000US13039	92.5	52.2	34	70.8	17.9	0.1	1.9	0.1	0.9	7.5	13039
new.row411	13043	10894	1.652285625	0.642555487	0.642555487	0	0.091793638	0.642555487	0.091793638	0	0.091793638	0.091793638	0.367174572	0.183587277	0	0.091793647	0	0.826142832	0.091793647	0	0.458968364	0	0	13043	Candler County	10803	44.45	0	6	12.7	52	79.6	0500000US13043	77.5	48.7	41.6	62.4	22.5	0.3	0.8	0	8.5	12.2	13043
new.row412	13045	114898	2.602308223	1.174955224	1.140141655	0.034813486	0.374245002	0.826820289	0.182770799	0.052220225	0.087033715	0.078330348	0.426465225	0.069626967	0.017406743	0.069626973	0.06962697	0.165364063	0	0.052220229	0.252397771	0.05222022	0.026110116	13045	Carroll County	119992	240.42	8.1	2	13.3	59.1	87.8	0500000US13045	84.5	48.9	35.2	71.2	20.2	0.7	0.9	0	2.8	7.5	13045
new.row413	13047	65870	2.292394066	1.017154922	0.986792072	0.030362843	0.303628365	0.683163769	0.22772125	0.015181415	0.030362843	0.060725673	0.349172577	0.075907094	0.03036283	0.13663275	0.045544252	0.212539884	0	0.060725672	0.182177019	0.075907094	0.121451329	13047	Catoosa County	67580	416.75	1.1	3	7	59.7	89.2	0500000US13047	89.5	49	40.8	89.9	2.3	0.2	1.5	0.1	1.6	3.4	13047
new.row414	13049	12963	1.15713937	0.617141107	0.617141107	0	0.077142617	0.15428531	0	0	0	0.077142617	0.077142617	0.077142617	0	0	0.231427944	0.15428531	0	0	0.15428531	0	0	13049	Charlton County	13392	17.31	32.4	6	15.2	47.5	82	0500000US13049	84.1	58.4	39.4	62.9	28.7	0.6	0.8	0	1.2	6	13049
new.row415	13051	285506	4.083977048	2.038486016	1.940414585	0.098071493	0.595434084	1.050765965	0.119086812	0.073553624	0.105076603	0.066548515	0.686500478	0.161117466	0.038528087	0.143604684	0.056040859	0.262691518	0.017512765	0.03852809	0.185635331	0.063045955	0.070051073	13051	Chatham County	289430	678.72	4	3	9.5	59.2	86.4	0500000US13051	91.4	48.2	36.7	49.1	40.2	0.2	2.9	0.1	2.4	6.8	13051
new.row416	13053	11096	0.630857871	0.360490376	0.360490376	0	0.090122552	0.180245126	0	0	0	0	0.180245126	0	0	0	0	0	0	0	0	0	0	13053	Chattahoochee County	10907	43.85	45.5	3	17.5	20.2	95	0500000US13053	96	64.8	23.9	60.6	16.8	2.3	3.6	0.8	5.3	17.6	13053
new.row417	13055	24880	1.165594892	0.321543424	0.321543424	0	0.20096465	0.321543405	0.080385853	0.040192922	0	0.040192932	0.160771698	0.080385853	0	0.080385865	0.160771721	0.200964613	0	0	0.120578778	0.040192922	0	13055	Chattooga County	24789	79.11	2.3	5	16	46.2	87	0500000US13055	73.2	51.3	40.2	82.9	9.6	0.7	0.1	0	2.1	5.7	13055
new.row418	13057	235896	2.831756273	0.902940261	0.847831244	0.055109037	0.512937895	1.229355359	0.373045763	0.067826498	0.059348185	0.080543965	0.648590944	0.067826495	0.025434934	0.055109032	0.038152403	0.144131299	0.008478313	0.033913251	0.14413131	0.067826504	0.025434937	13057	Cherokee County	258773	613.68	2.7	2	5.3	66.3	88.9	0500000US13057	92.2	49.5	39.7	80.8	7.1	0.7	2	0	3.2	11.2	13057
new.row419	13059	123554	4.02253256	1.885815098	1.812972481	0.072842643	0.598928386	1.052171486	0.153778906	0.072842644	0.186153441	0.105217148	0.534179401	0.145685291	0.121404406	0.145685277	0.072842636	0.258996073	0.008093627	0.032374512	0.194247053	0.097123525	0.05665539	13059	Clarke County	128331	1076.58	0.6	4	12.8	58.1	87.6	0500000US13059	89.9	47.6	28.9	59	26.7	0.5	4.1	0	3.2	11	13059
new.row420	13061	3024	0.6613756	0.3306878	0.3306878	0	0	0	0	0	0	0	0	0	0	0	0.3306878	0.3306878	0	0	0.3306878	0	0	13061	Clay County	2834	14.5	39.6	6	16	47.7	89.7	0500000US13061	83.2	46.8	42.7	36.8	61.2	0	1.5	0	0	0.4	13061
new.row421	13063	274150	2.34178363	0.817070977	0.769651581	0.047419299	0.280868152	0.809775654	0.134962608	0.058362213	0.04012402	0.06200985	0.514316972	0.120372059	0.029181103	0.218858283	0.065657484	0.320992155	0.003647637	0.072952762	0.131314972	0.087543324	0.025533467	13063	Clayton County	292256	2045.62	1.8	2	13.9	61.5	81.9	0500000US13063	85.5	46.9	33	12.7	70.2	0.2	5.1	0.1	5.4	13.4	13063
new.row422	13065	6788	2.504419921	0.736593928	0.736593928	0	0.44195642	0.589275174	0.147318833	0	0	0.147318833	0.294637587	0.294637587	0	0.294637587	0.147318833	0.736593928	0.147318833	0.147318833	0.44195642	0	0	13065	Clinch County	6618	8.27	37.2	6	23.2	47.5	78.9	0500000US13065	74	49.7	38.4	65.3	26.5	2.6	0.2	0	1.9	5.7	13065
new.row423	13067	739072	4.416349201	1.4558797	1.358460365	0.097419468	0.733352105	1.744079049	0.435681499	0.078476791	0.129892618	0.121774331	0.978253811	0.12989262	0.064946313	0.228665133	0.059534117	0.290905368	0.006765241	0.058181069	0.184014552	0.086595079	0.031120107	13067	Cobb County	760141	2238.67	2.1	2	5.4	66.9	87.6	0500000US13067	93	48.8	37.2	52.8	27.5	0.4	5.6	0	6.1	13.5	13067
new.row424	13069	43048	3.019885152	1.370563	1.370563	0	0.441367786	0.650436728	0.139379296	0.092919535	0	0.116149414	0.301988444	0.116149413	0.116149416	0.2090689	0.116149425	0.185839026	0	0	0.301988476	0.046459761	0.092919534	13069	Coffee County	43273	75.24	8.9	5	17.5	52.7	82.2	0500000US13069	78.3	51.6	36.4	62.2	28.7	0.2	0.8	0	1.8	12.3	13069
new.row425	13071	45890	2.17912397	1.089562013	1.067770867	0.021791239	0.348659879	0.457616091	0.108956193	0.043582481	0	0.108956199	0.196121178	0.108956199	0	0.08716496	0.08716496	0.239703666	0	0	0.217912389	0.065373719	0.065373721	13071	Colquitt County	45600	83.8	12.3	5	19.4	54.6	77.9	0500000US13071	77.7	50.1	37.1	60.8	22.8	1.3	0.8	0	9.9	20.1	13071
new.row426	13073	143723	2.894456725	1.175873074	1.134126051	0.041746969	0.487048033	0.932349003	0.090451769	0.08349394	0.03478914	0.104367421	0.619246726	0.083493936	0.034789144	0.118283083	0.06262046	0.285270979	0	0.069578279	0.160030053	0.034789137	0.020873484	13073	Columbia County	156714	540.21	1.7	3	6	59.7	91.3	0500000US13073	93.2	49	37.4	69.3	16.9	0.2	4.4	0	2.6	7.3	13073
new.row427	13075	17190	1.454333874	0.290866781	0.290866781	0	0.290866775	0.465386851	0	0.058173371	0	0.11634672	0.29086676	0.174520075	0.058173371	0.116346705	0.05817336	0.581733549	0.11634671	0.058173355	0.232693409	0	0.058173371	13075	Cook County	17270	76.03	17.9	6	19.4	56.4	81	0500000US13075	81.9	48.4	37.3	64.2	27	0.6	0.2	0	0.9	6.6	13075
new.row428	13077	138015	2.267869394	0.854979519	0.818751517	0.03622795	0.456472084	0.659348609	0.130420599	0.036227949	0.014491179	0.086947069	0.391261842	0.072455896	0.028982355	0.144911772	0.050719127	0.108683825	0.007245589	0.028982354	0.152157364	0.028982356	0.021736763	13077	Coweta County	148509	336.84	4.1	2	5.5	62.4	91.1	0500000US13077	90.8	48.8	39.1	72.8	18	0.2	1.9	0	1.8	7.6	13077
new.row429	13079	12385	0.322971404	0.161485671	0.161485671	0	0	0.080742851	0	0	0	0	0.080742851	0.080742851	0	0	0	0.403714255	0.080742851	0.161485671	0.080742851	0	0	13079	Crawford County	12404	38.18	6.5	4	12.3	50.3	85	0500000US13079	81	52.3	45.8	73.3	22	0.8	0	0	2.2	3.9	13079
new.row430	13081	23005	3.260161486	1.869158833	1.738752413	0.130406437	0.304281679	0.869376251	0	0.130406433	0	0.086937614	0.652032124	0.04346881	0.043468808	0.13040643	0	0.478156879	0	0	0.260812855	0.086937622	0	13081	Crisp County	22372	82.07	20.3	5	18	53.7	83.5	0500000US13081	82.2	50.2	40.4	51.3	44.8	0	0.6	0	0.8	4	13081
new.row431	13083	16282	1.412602744	0.798427771	0.798427771	0	0.122835037	0.368505118	0.122835027	0.061417508	0	0.06141753	0.122835032	0.06141753	0	0.061417508	0	0.184252542	0	0	0.307087511	0	0	13083	Dade County	16116	92.63	8	3	4.5	52.9	88.1	0500000US13083	86.4	49.4	42.5	93.8	1	0	0.8	0	0.4	2.6	13083
new.row432	13085	23397	2.949096113	1.282215996	1.196734936	0.08548106	0.555626751	0.812070055	0.170962111	0.04274053	0.042740514	0.085481039	0.470145792	0.128221557	0	0.128221569	0.042740509	0.085481051	0	0	0.341924159	0.128221574	0.04274053	13085	Dawson County	26108	123.83	11.2	2	7.4	60	86.1	0500000US13085	88	51.3	43.9	91.2	1.3	0.1	0.8	0	1.2	5.8	13085
new.row433	13087	27023	2.405358467	1.184176453	1.184176453	0	0.4810717	0.481071695	0.11101653	0	0	0.074011024	0.296044088	0.11101653	0.037005512	0.11101654	0	0.444066151	0.037005516	0.111016528	0.296044093	0	0.037005513	13087	Decatur County	26404	44.22	34.8	5	19.5	48.9	84.4	0500000US13087	82.3	48.5	38.3	52.4	40.2	0.3	0.5	0	3.9	6.7	13087
new.row434	13089	736066	3.893672541	1.391179578	1.266190769	0.124988791	0.634453965	1.410199614	0.206503217	0.067928694	0.21465466	0.091024448	0.83008859	0.160311714	0.062494395	0.184766041	0.05026723	0.411647876	0.016302886	0.069287261	0.176614595	0.086948727	0.047550085	13089	DeKalb County	759297	2837.56	1.4	2	9.4	64.1	86.8	0500000US13089	91.1	47.5	36.3	31.9	52.8	0.7	6.2	0.1	2.5	8.5	13089
new.row435	13091	21063	3.133456633	1.376821975	1.329345282	0.047476608	0.284859594	0.902055801	0.237383099	0.142429854	0	0.047476608	0.474766128	0.14242987	0.094953245	0.332336329	0	0.237383082	0.047476608	0	0.142429862	0.047476608	0.047476608	13091	Dodge County	20605	41.55	39.5	6	15.9	46.6	85.3	0500000US13091	86.6	52.6	42	66.9	30.3	0.3	0	0	1.1	4.1	13091
new.row436	13093	14053	0.640432686	0.213477552	0.213477552	0	0.21347755	0.14231838	0	0	0	0	0.14231838	0	0	0	0.071159166	0.213477555	0	0	0.142318341	0	0	13093	Dooly County	13390	34.16	47.2	6	16.9	40.9	82.3	0500000US13093	82.8	56.1	45.1	43.6	47.7	0.3	0	0	2.9	7.4	13093
new.row437	13095	91522	3.96625959	1.682655633	1.628023929	0.054631671	0.699285427	0.994296416	0.174821362	0.065558011	0.032779002	0.054631671	0.666506432	0.109263339	0.065558019	0.327790034	0.087410676	0.437053394	0.032779003	0.142042334	0.305937362	0.065558008	0.098337011	13095	Dougherty County	87956	267.6	2.6	4	21.2	50	84.7	0500000US13095	83.9	46.1	36.2	24.4	69.9	0.2	0.8	0	1.8	3.2	13095
new.row438	13097	140152	3.003881535	1.141617796	1.077401826	0.064215989	0.48518751	0.991780383	0.221188418	0.078486211	0.071351103	0.071351098	0.549403493	0.114161761	0.021405331	0.171242651	0.078486216	0.235458646	0.021405328	0.028540442	0.156972447	0.085621328	0.071351104	13097	Douglas County	146343	731.45	2.4	2	8.8	62.3	87.7	0500000US13097	90.3	47.8	36.7	39.4	48.9	0.1	1.9	0	3.5	10.7	13097
new.row439	13099	10405	2.018260579	0.576645822	0.576645822	0	0.288322938	0.67275357	0.096107634	0.096107634	0	0	0.480538182	0.096107642	0	0.384430533	0	0.096107634	0	0	0.576645817	0	0	13099	Early County	10190	19.88	53.8	6	17.1	50.3	84.4	0500000US13099	79.8	47.3	40.4	43.9	52.9	0.1	0	0	0.9	2.1	13099
new.row440	13101	4011	0.249314388	0	0	0	0	0.249314388	0	0	0	0	0.249314388	0	0	0	0	0	0	0	0	0	0	13101	Echols County	4006	9.66	100	4	14.2	63.9	75.1	0500000US13101	82.4	45.9	34.7	65.9	4.1	0.1	1.6	0	8.6	31	13101
new.row441	13103	57087	1.296267169	0.595582167	0.560547954	0.035034242	0.192688357	0.315308165	0.052551371	0.03503424	0	0.03503424	0.192688356	0.035034249	0.052551362	0.070068495	0.035034246	0.052551367	0	0.017517125	0.157654109	0.052551362	0	13103	Effingham County	64296	134.6	3.7	3	4.6	61.7	90.5	0500000US13103	90.1	49.6	36.4	77.5	13.7	0.1	0.7	0.2	2	5.5	13103
new.row442	13105	19288	1.399834095	0.622148463	0.622148463	0	0.259228533	0.414765672	0.051845704	0	0	0.155537118	0.207382808	0.051845704	0	0.051845704	0	0.362919948	0	0.05184572	0.259228511	0.051845704	0.051845711	13105	Elbert County	19194	54.68	16.8	6	12.8	53.9	88	0500000US13105	81.7	47.8	42.8	66.2	27.6	0.8	1.1	0	0.5	6.2	13105
new.row443	13107	22502	2.310905828	1.333214708	1.199893419	0.1333215	0.399964489	0.355523991	0.133321473	0	0	0	0.222202476	0.133321484	0.044440499	0.044440499	0	0.533285912	0	0.088881003	0.222202462	0.044440498	0	13107	Emanuel County	22646	33.27	5	6	17.6	51.8	83.3	0500000US13107	79.1	50.7	37.4	60.5	32.1	0.4	0.2	0	1.5	4.8	13107
new.row444	13109	10757	2.509993387	1.394440891	1.394440891	0	0.278888173	0.65073919	0.278888163	0	0	0	0.371851028	0.092962739	0	0	0.092962739	0.278888151	0	0.092962717	0.464813745	0	0	13109	Evans County	10654	58.27	18	6	19.6	53.6	83.6	0500000US13109	79	50.4	36.6	56.3	27.4	0.3	1	0	8	12.1	13109
new.row445	13111	24480	3.267973883	1.429738608	1.388888803	0.040849662	0.449346516	0.939542501	0.285947731	0.08169935	0	0.122549008	0.449346496	0.040849688	0.081699348	0.245098043	0.081699348	0.449346457	0	0.081699356	0.408496801	0	0.040849688	13111	Fannin County	26188	67.72	8.8	6	8.5	45.4	84	0500000US13111	87.8	49.1	53.8	94.1	0.3	0.1	0.5	0	1.3	2.8	13111
new.row446	13113	110306	5.176509147	1.867532078	1.785940914	0.081591204	1.015357313	1.713415461	0.380758981	0.15411673	0.099722587	0.145051038	0.933766118	0.117853966	0.063459828	0.317299161	0.081591203	0.262905011	0.009065689	0.018131379	0.21757654	0.090656897	0.063459826	13113	Fayette County	114421	588.76	1.9	2	3.6	57.3	92	0500000US13113	95.3	48.7	43.2	61.3	24.9	0.1	4.7	0.1	3.4	7.7	13113
new.row447	13115	96471	3.21340095	1.606700475	1.523774043	0.082926467	0.424998166	0.849996549	0.145121343	0.051829038	0.103658094	0.093292278	0.456095599	0.082926484	0.010365808	0.18658458	0.051829047	0.45609559	0.020731619	0.072560667	0.300608483	0.082926465	0.072560672	13115	Floyd County	98498	193.17	5.8	4	13.1	55.3	85.5	0500000US13115	84.2	49	38	74.2	13.9	0.6	1.3	0.1	3.4	11.8	13115
new.row448	13117	211300	3.752957971	1.457643078	1.396119261	0.061523899	0.743019392	1.211547522	0.217699951	0.099384764	0.085186939	0.108849981	0.700425969	0.070989123	0.056791293	0.151443449	0.061523899	0.132513015	0.004732608	0.028395644	0.170373877	0.118315189	0.056791292	13117	Forsyth County	244252	1090.14	1	2	3.2	66.9	92.2	0500000US13117	93.9	50.1	39.2	69.6	4.1	0.3	16.6	0	2.4	9.6	13117
new.row449	13119	22328	2.731995785	1.254030705	1.209243944	0.044786809	0.268720869	0.627015355	0.134360433	0	0.044786809	0.089573637	0.358294543	0.134360426	0.134360426	0.223934062	0.089573632	0.08957363	0.044786809	0	0.358294514	0.044786821	0.13436045	13119	Franklin County	23349	89.28	17	6	12.9	49.8	82.7	0500000US13119	80.9	49.7	40.9	83	9.2	0.5	1.5	0	2.8	5.3	13119
new.row450	13121	1010420	5.627362855	2.415826968	2.294095466	0.121731556	0.802636541	1.837849597	0.316699989	0.07323687	0.227628111	0.136576871	1.083707745	0.181112806	0.078185309	0.2286178	0.083133748	0.31373092	0.027711249	0.059381249	0.219710616	0.094020306	0.031669998	13121	Fulton County	1063937	2020.16	1.6	1	8.7	65.1	89.8	0500000US13121	93.6	48.8	36.1	41	43.4	0.2	7.6	0	2.7	7.3	13121
new.row451	13123	29614	2.667657242	0.877963186	0.810427606	0.067535629	0.337678123	0.877963134	0.202606861	0	0.067535637	0.135071249	0.472749412	0.236374672	0.10130344	0.202606887	0.033767818	0.202606851	0.033767818	0	0.405213772	0	0.033767818	13123	Gilmer County	31369	73.54	18.5	6	9.5	51.9	83.7	0500000US13123	86	49.8	49.6	89.9	0.8	0.7	0.4	0	3.2	12.4	13123
new.row452	13125	3027	0.3303601	0	0	0	0	0.3303601	0	0	0	0	0.3303601	0	0	0	0	0.6607202	0	0	0	0	0	13125	Glascock County	2971	20.67	99	6	9.7	55.9	89.8	0500000US13125	82.2	45.7	43.2	88.4	10.6	0	0	0.1	0	1.3	13125
new.row453	13127	83467	4.780332126	2.144560152	2.024752511	0.119807818	0.694885403	1.305905245	0.251596429	0.155750172	0.071884699	0.071884694	0.75478931	0.239615648	0.107827034	0.215654089	0.071884684	0.239615646	0.023961565	0.059903902	0.215654086	0.155750176	0.155750168	13127	Glynn County	85292	203.2	3.4	4	11.5	55.1	85.8	0500000US13127	88.2	46.7	43.3	66.6	24.7	0.3	1.2	0.1	2.1	6.8	13127
new.row454	13129	56424	1.71912662	0.832978871	0.832978871	0	0.283567278	0.336736165	0.106337729	0.053168856	0.017722956	0.035445914	0.124060677	0.070891823	0.017722952	0.106337718	0.070891818	0.230398412	0	0.035445913	0.194952505	0.035445906	0	13129	Gordon County	57963	162.9	8.1	5	10.6	58.1	83.5	0500000US13129	77.9	49.6	39.1	81.3	3.6	2.2	1.2	0.2	5	16.8	13129
new.row455	13131	25048	1.517087247	0.598850282	0.558926951	0.039923358	0.239540091	0.558926945	0.159693404	0.039923349	0.039923348	0.039923349	0.279463426	0.079846706	0	0	0.039923352	0.199616741	0	0	0.279463426	0	0.079846688	13131	Grady County	24633	54.19	17.9	6	14.5	54.2	79.5	0500000US13131	80.9	49.2	39.8	62.9	29.3	0.4	0.3	0	2.5	11.9	13131
new.row456	13133	16732	3.825006002	1.733205871	1.733205871	0	0.657422914	0.956251513	0.179297151	0.059765724	0	0.119531434	0.597657205	0.29882858	0	0.179297153	0	0.597657166	0.119531434	0.059765724	0.358594387	0	0.179297148	13133	Greene County	18324	45.68	30.3	6	7.8	46.1	82.1	0500000US13133	88.1	49.4	51.2	59.7	31.4	0	1.2	0	3.4	6.6	13133
new.row457	13135	889954	3.497933689	1.177588934	1.107922356	0.069666519	0.648348126	1.257368341	0.204504958	0.073037487	0.08090306	0.077532098	0.821390751	0.103376132	0.051688065	0.202257651	0.057306332	0.240461866	0.007865574	0.044946144	0.182031882	0.104499777	0.038204223	13135	Gwinnett County	936250	2175.38	1	2	8.2	65.6	85.1	0500000US13135	88.2	49.1	35.7	39.4	28.5	0.5	12.7	0.1	9.5	21.8	13135
new.row458	13137	43878	2.848808102	1.299056469	1.299056469	0	0.478599723	0.843247287	0.296276057	0.113952324	0.022790468	0.068371398	0.341857004	0.136742794	0.022790459	0.045580923	0.022790459	0.182323715	0	0.045580935	0.364647438	0.022790466	0	13137	Habersham County	45328	163.79	5.5	5	9.9	56.2	84.7	0500000US13137	80.7	47.7	39	81	3.5	0.5	2.2	0.9	4	16.3	13137
new.row459	13139	192865	3.168019057	1.394758066	1.35846315	0.036294817	0.606641948	0.829595825	0.186659063	0.031109845	0.077774599	0.09332953	0.44072279	0.114069423	0.036294818	0.134809324	0.051849738	0.114069436	0.010369948	0.036294815	0.217768899	0.077774612	0.046664765	13139	Hall County	204441	520.48	2.1	4	10.2	61.3	82.6	0500000US13139	81.1	50	37.8	72	6.8	0.3	2	0	6.5	29.3	13139
new.row460	13141	8667	0.807661267	0.461520685	0.346140514	0.115380171	0.115380171	0	0	0	0	0	0	0	0	0	0.230760333	0.230760343	0	0	0	0	0	13141	Hancock County	8457	17.92	91.5	5	21.7	33.4	88.9	0500000US13141	75.1	52.4	46	25.4	71.7	0.2	0.9	0	0.5	0.7	13141
new.row461	13143	28722	1.671192954	0.765963489	0.765963489	0	0.208899112	0.487431236	0.13926607	0.034816517	0	0	0.313348649	0.104449552	0	0.034816518	0.069633047	0.382981679	0.034816524	0.104449565	0.348165178	0.034816517	0.034816517	13143	Haralson County	29792	105.58	0	2	8.9	58.9	88.5	0500000US13143	84.1	49.2	39.2	91.2	4.7	0	0.6	0	1.2	2.2	13143
new.row462	13145	33198	1.325381264	0.512078994	0.512078994	0	0.210856071	0.331345274	0.060244594	0.030122296	0.030122298	0	0.210856087	0.090366887	0.030122298	0.060244587	0.090366877	0.090366894	0	0.030122296	0.060244587	0.030122302	0	13145	Harris County	35236	75.95	13.8	3	5.8	55.5	93.3	0500000US13145	93.4	50.7	43.2	77.4	15.6	0.1	0.7	0	2.6	4.4	13145
new.row463	13147	25535	1.801448979	0.704914917	0.665752823	0.03916194	0.234971636	0.509105158	0.078323884	0	0.03916193	0.156647737	0.234971626	0.15664774	0	0.156647738	0.039161944	0.156647726	0	0	0.234971598	0.039161944	0	13147	Hart County	26205	112.76	3	6	8.4	51.9	88.6	0500000US13147	82.9	49.7	45.1	75.4	17.6	0.5	1.3	0	0.5	3.9	13147
new.row464	13149	11607	0.516929411	0.0861549	0.0861549	0	0	0.258464716	0	0	0.0861549	0	0.172309816	0.086154916	0	0.086154916	0	0.258464689	0	0	0.086154894	0	0	13149	Heard County	11923	40.28	40.9	2	14.5	51	85.9	0500000US13149	84.1	49.8	40.7	85.8	8.5	0	0.5	0	0.6	3.2	13149
new.row465	13151	217506	3.057386929	1.140198433	1.071234963	0.068963606	0.455159855	1.066637278	0.188500564	0.055170891	0.068963605	0.078158759	0.675843422	0.096549049	0.045975742	0.174707827	0.078158764	0.193098108	0.004597575	0.04137817	0.165512689	0.07356119	0.041378168	13151	Henry County	234561	728.13	0.5	2	6.8	62.7	89.7	0500000US13151	92.5	47.8	36.9	39.8	48.7	0.1	3.3	0	1.4	7.6	13151
new.row466	13153	150341	2.713830433	1.203929674	1.157368878	0.046560824	0.392441175	0.858049357	0.13968246	0.086470096	0.046560822	0.053212362	0.532123609	0.07981855	0.039909274	0.113076272	0.026606179	0.232804105	0.033257721	0.039909271	0.15298555	0.079818544	0.04656082	13153	Houston County	157863	420.34	6.3	4	7.9	58.9	89.6	0500000US13153	93	48.7	36.1	56.3	31.7	0.4	3.3	0.2	1.4	6.8	13153
new.row467	13155	9278	2.047855298	1.401164383	1.29338239	0.10778184	0.10778184	0.431127386	0	0	0	0	0.431127386	0	0	0.10778184	0	0.538909278	0	0.10778184	0.538909278	0	0	13155	Irwin County	9416	26.57	41.7	6	17.4	50	79.1	0500000US13155	81.7	52.3	39.8	69	26.3	0.1	0.2	0	3	4.1	13155
new.row468	13157	63851	1.9890056	0.610797015	0.548151172	0.062645859	0.375875064	0.830057441	0.172276074	0.093968775	0.015661461	0.140953162	0.407198037	0.031322929	0.031322927	0.015661461	0.093968772	0.140953158	0.031322924	0.031322919	0.203599004	0.046984389	0	13157	Jackson County	72977	214.82	7.3	5	5.4	61.6	88.3	0500000US13157	87.8	50	37.9	82.2	7.1	0.1	1.8	0	3.3	9.2	13157
new.row469	13159	13732	0.873871518	0.145645236	0.145645236	0	0.218467816	0.364113014	0.145645206	0.072822634	0	0	0.145645236	0.145645206	0	0	0	0.072822634	0	0	0.072822634	0	0	13159	Jasper County	14219	38.62	39.2	2	9.5	54.8	87.6	0500000US13159	89.6	48.9	42.2	75.4	18.5	0	0.1	0	2.7	4.1	13159
new.row470	13161	14999	1.400093336	0.533368753	0.533368753	0	0.133342224	0.600040029	0.066671118	0.066671106	0	0.066671106	0.400026698	0.066671106	0	0.066671118	0	0.200013311	0	0	0.200013319	0	0.066671118	13161	Jeff Davis County	15115	45.7	37.9	6	21.9	50.1	77.6	0500000US13161	80.6	50	39.1	71.2	15.6	0.2	0.3	0	2.2	13.2	13161
new.row471	13163	15954	1.817725756	0.877522769	0.814842526	0.062680208	0.376081252	0.376081238	0.1253604	0.062680208	0	0.062680208	0.125360422	0.062680208	0	0	0.125360422	0.501441668	0	0	0.501441646	0	0	13163	Jefferson County	15362	29.18	91.2	6	16.4	50.6	83.5	0500000US13163	80.4	48.6	40.7	43.2	52.2	0.1	0.4	0	2.6	4	13163
new.row472	13165	8929	0.671967753	0.335983877	0.335983877	0	0.111994603	0.223989273	0	0	0	0	0.223989273	0	0	0	0	0.335983877	0	0	0.335983877	0	0	13165	Jenkins County	8676	24.98	20.2	6	23.4	40.5	82	0500000US13165	81.5	50.1	44	57.3	34.9	0	0	0	3.4	7.5	13165
new.row473	13167	9800	1.428571116	0.408163265	0.408163265	0	0.102040816	0.714285664	0	0	0	0.102040816	0.612244901	0.102040816	0	0.102040816	0	0.306122447	0	0	0.408163265	0	0	13167	Johnson County	9643	31.82	69.7	5	20	41.9	87.9	0500000US13167	76.2	60.2	42.7	62.2	32.9	0	0.2	0	0.6	2.9	13167
new.row474	13169	28540	1.366503283	0.420462515	0.385423953	0.03503854	0.105115619	0.665732403	0.105115619	0.035038545	0	0.03503854	0.490539611	0.070077079	0	0.070077079	0.035038546	0.350385458	0	0	0.140154164	0	0.070077079	13169	Jones County	28735	72.94	13.6	4	11.4	55.8	91.4	0500000US13169	91.6	49	41.3	71.3	24.6	0	0.5	0	0.6	2	13169
new.row475	13171	18282	1.531560966	0.929876506	0.8751778	0.054698618	0.164095838	0.218794445	0	0.109397223	0.05469861	0	0.054698613	0	0.054698618	0.109397228	0.054698618	0.328191671	0.05469861	0.054698613	0.218794434	0.054698618	0	13171	Lamar County	19077	103.96	28.5	2	8.3	52.7	89.3	0500000US13171	89.4	48.8	37.6	67.1	26.9	0	0.5	0	1.7	2.9	13171
new.row476	13173	10388	1.347708814	0.481324583	0.385059686	0.096264897	0.096264897	0.481324564	0.096264897	0	0	0	0.385059667	0.192529873	0	0	0.096264897	0.385059667	0	0	0.096264897	0	0	13173	Lanier County	10423	56.26	14.9	4	27.7	44	83.3	0500000US13173	86.8	49	36.5	67.8	23.2	0.2	1.3	0	3.5	7.3	13173
new.row477	13175	47451	3.75123782	1.833470619	1.685949529	0.147520594	0.400413066	0.906197973	0.126446223	0.084297488	0.042148746	0.08429749	0.569008026	0.210743726	0.021074373	0.231818128	0.147520596	0.569008042	0.042148746	0.168594976	0.421487458	0.042148746	0.126446265	13175	Laurens County	47546	58.9	39.4	5	20.6	50.5	86.5	0500000US13175	86.5	47.7	39.2	58.5	37.4	0.2	1	0	1.4	2.9	13175
new.row478	13177	29216	1.506024062	0.581872906	0.547645039	0.034227823	0.308050373	0.479189479	0.171139106	0.068455647	0	0	0.239594741	0.03422783	0.034227814	0.068455638	0	0.06845563	0	0	0.171139095	0.034227823	0	13177	Lee County	29992	84.3	10.9	4	6.9	62.2	92.8	0500000US13177	91.9	50.2	37	69.2	23.7	0	2.7	0.1	1.2	3.3	13177
new.row479	13179	62120	1.770766312	0.627817174	0.579523466	0.048293626	0.386349021	0.499034173	0.080489368	0.080489371	0.032195755	0	0.305859649	0.144880876	0	0.096587249	0.016097873	0.17707662	0	0.080489371	0.080489382	0.048293622	0	13179	Liberty County	61435	125.43	6.1	4	14.9	48.3	88.6	0500000US13179	92.2	51.5	28.6	41.1	41.1	0.5	1.9	0.5	3.8	12.7	13179
new.row480	13181	7768	1.158599389	0.514932953	0.514932953	0	0.128733287	0.257466526	0	0	0	0	0.257466526	0	0	0	0.257466526	0.257466502	0	0	0.257466526	0	0	13181	Lincoln County	7921	37.65	0	3	12.4	49.6	86.3	0500000US13181	87.2	49.1	47.1	68.6	28.2	0	0.1	0	1.1	2.2	13181
new.row481	13183	17857	0.224001824	0.056000453	0.056000453	0	0	0	0	0	0	0	0	0	0.056000453	0	0.112000918	0.224001824	0	0.112000918	0.056000465	0	0	13183	Long County	19559	48.83	16.3	4	10.1	54	87	0500000US13183	83.8	51.6	34.4	58.2	23.6	0.2	0.8	0.3	7.2	11.7	13183
new.row482	13185	113941	3.475482897	1.430564975	1.351576574	0.078988257	0.596800115	1.000517788	0.14920003	0.105317664	0.026329417	0.149200028	0.5704707	0.140423545	0.078988245	0.157976499	0.070211785	0.324729464	0.017552944	0.061435306	0.193082389	0.043882357	0.087764727	13185	Lowndes County	117406	236.67	18.5	4	15	53.6	84.8	0500000US13185	89.6	48.5	30.9	53.8	36.9	0.5	2	0.1	2	6.2	13185
new.row483	13187	31567	2.502613533	1.203788707	1.203788707	0	0.190071951	0.728609039	0.126714623	0.095035949	0.031678663	0.158393271	0.316786533	0.158393259	0	0.095035967	0.126714636	0.221750583	0.031678663	0	0.15839327	0.031678663	0.031678647	13187	Lumpkin County	33610	118.78	12.3	6	6.9	53.8	89.5	0500000US13187	87.6	48.9	35.9	92.1	1.3	0.4	0.9	0.3	1.7	5.2	13187
new.row484	13189	21488	2.419955506	0.930752077	0.884214476	0.046537601	0.465376109	0.651526333	0.093075194	0.186150411	0	0.139612794	0.232688013	0.139612794	0	0.186150393	0.046537601	0.325763138	0.046537599	0.046537599	0.279225592	0.046537595	0	13189	McDuffie County	21312	82.78	17.6	3	14	56.6	88.9	0500000US13189	85.5	48.4	38.5	54.6	41.2	0	0.2	0	1.3	3.5	13189
new.row485	13191	14061	0.853424329	0.213356093	0.213356093	0	0.142237391	0.28447477	0.071118689	0	0	0.071118689	0.142237391	0.142237379	0	0.071118696	0	0.142237385	0	0.071118696	0.213356081	0	0	13191	McIntosh County	14378	33.89	3	4	12.3	47.1	85.9	0500000US13191	82.5	49.3	51.8	63.2	31.7	0	1.4	0	0	2.6	13191
new.row486	13193	13675	0.731261383	0.219378428	0.219378428	0	0.073126137	0.14625229	0	0.073126127	0	0	0.073126127	0.073126127	0	0.146252274	0.073126127	0.365630697	0	0	0.438756824	0	0	13193	Macon County	12947	32.32	28.7	6	21.5	35.4	76.1	0500000US13193	72.6	54.6	40.1	34	60.1	0.1	0.8	0	3.2	4.7	13193
new.row487	13195	28600	0.804195821	0.314685329	0.314685329	0	0.034965044	0.244755264	0.104895127	0	0	0.034965044	0.10489511	0.034965037	0.034965044	0.139860155	0	0.104895122	0	0.034965041	0.174825186	0	0.034965041	13195	Madison County	29880	105.84	9.8	4	15.2	55.2	82.6	0500000US13195	83.1	48.4	40.2	82	8.8	0.2	1.6	0	2.7	6.5	13195
new.row488	13197	8558	0.817948351	0.116849727	0.116849727	0	0.116849727	0.350549182	0	0	0	0	0.350549182	0.116849727	0	0.116849727	0	0.233699455	0	0	0.233699455	0	0	13197	Marion County	8359	22.84	29	3	8.8	46.4	83.1	0500000US13197	75.9	49	43.8	59.6	29.8	0.7	1.4	0	6	8.3	13197
new.row489	13199	21152	1.371028903	0.756429562	0.756429562	0	0.141830556	0.283661139	0.047276864	0.094553704	0	0.047276864	0.094553731	0.047276857	0	0.047276866	0.094553718	0.236384282	0	0	0.236384261	0	0	13199	Meriwether County	21167	42.23	47.2	2	17.3	47.5	85	0500000US13199	82.9	48.2	43.6	57.7	38.4	0.1	0.8	0.1	1	2.7	13199
new.row490	13201	5884	2.549286107	1.189666969	1.189666969	0	0.679809537	0.509857126	0	0	0	0.169952416	0.339904952	0.169952416	0	0	0	0.169952416	0	0	0.679809602	0	0	13201	Miller County	5718	20.24	66.8	6	21.5	51.3	83.5	0500000US13201	82.7	47.1	43.2	66.3	27.3	1.1	0.7	0.3	0.5	2.9	13201
new.row491	13205	22574	1.107468688	0.354389996	0.265792506	0.08859749	0.132896239	0.265792489	0.044298741	0	0	0.088597498	0.13289625	0.177194997	0.044298753	0.088597498	0.044298744	0.221493743	0.044298744	0	0.310091228	0.044298753	0	13205	Mitchell County	21863	42.69	41.5	6	25	45.4	80.6	0500000US13205	83.5	51.7	39.5	48	44.9	1.2	0.1	0	2	5	13205
new.row492	13207	26795	2.089942193	0.858369153	0.82104883	0.037320388	0.298563182	0.634446703	0.037320388	0.037320389	0	0.111961193	0.44784474	0.111961184	0.037320389	0.037320388	0.111961186	0.559805957	0.037320406	0	0.186601988	0.037320388	0	13207	Monroe County	27578	69.7	47.4	4	8	56.7	87.6	0500000US13207	88.4	50.6	42.6	73.7	21.6	0.1	1	0	0.6	2.5	13207
new.row493	13209	8962	0.781075537	0.223164495	0.223164495	0	0	0.446328908	0	0	0	0	0.446328908	0	0	0.111582265	0	0.223164475	0	0	0.111582265	0	0.111582265	13209	Montgomery County	9172	38.29	55.3	5	13.6	48.5	85.4	0500000US13209	83.9	50.7	37.5	67.4	24	0.3	0.4	0	4	7.4	13209
new.row494	13211	18013	1.665463925	0.721700901	0.721700901	0	0.333092799	0.610670075	0.166546405	0.222061855	0	0.055515452	0.166546403	0	0	0	0	0.277577321	0.055515452	0	0.166546394	0.055515452	0.055515452	13211	Morgan County	19276	55.49	53.9	2	5.8	60.5	91.4	0500000US13211	89.4	49.5	43.1	72.9	22.2	0	0.2	0	0.9	3.2	13211
new.row495	13213	39444	0.63380995	0.202819176	0.177466786	0.02535239	0.025352394	0.278876407	0.076057198	0.050704788	0	0.025352394	0.126761983	0.076057199	0.050704784	0	0	0.050704805	0	0	0.253524011	0	0	13213	Murray County	40096	116.4	1.8	4	9.9	56.6	85.8	0500000US13213	76.2	49.7	39.7	92.7	0.5	0.7	0.8	0	0.6	15.9	13213
new.row496	13215	198647	3.770507672	1.736749226	1.661238383	0.075510828	0.508439566	1.031981292	0.120817328	0.065442719	0.090613	0.090612995	0.66449533	0.191294121	0.065442722	0.166123844	0.070476776	0.302043337	0.020136221	0.055374609	0.236600615	0.080544886	0.060408667	13215	Muscogee County	195769	904.72	1	3	14.7	52.1	88	0500000US13215	88.5	48.4	34.9	40.6	46.6	0.1	2.6	0.2	3.1	8	13215
new.row497	13217	105042	2.132480588	0.809200157	0.799680155	0.009520002	0.352239997	0.675920123	0.095200015	0.057120011	0.019040007	0.057120005	0.447440104	0.095200011	0.028560004	0.161840024	0.009520001	0.209440029	0.009520002	0.047600009	0.104720015	0.028560002	0.028560006	13217	Newton County	111744	410.57	3	2	11.1	60.3	86.4	0500000US13217	89.7	47.3	36.4	44.9	46.8	0.1	1.4	0	1.9	6.3	13217
new.row498	13219	35972	5.698876947	2.390748205	2.362948902	0.027799405	0.77838317	2.001556964	0.277993984	0.166796404	0.389191556	0.194595823	0.972978959	0.055598799	0.11119761	0.305793373	0.055598795	0.222395212	0.027799405	0.055598805	0.277994009	0.055598809	0.138996985	13219	Oconee County	40280	218.56	8.6	4	3.5	63.5	92.8	0500000US13219	95.5	49.7	41.2	84.8	3.4	0.5	4	0.6	1.3	5.7	13219
new.row499	13221	14654	0.750648308	0.47768519	0.409444433	0.068240757	0	0.204722243	0.136481512	0	0	0	0.068240732	0	0	0	0.068240739	0.204722244	0	0	0.068240739	0	0	13221	Oglethorpe County	15259	34.76	21.4	4	9	58.3	87.6	0500000US13221	87.4	50.3	42.2	77.7	16.7	0	0.9	0.1	0.8	5.9	13221
new.row500	13223	152399	1.542004901	0.413388569	0.400265128	0.013123446	0.229660309	0.688980871	0.275592336	0.072178954	0	0.032808618	0.308400974	0.026246892	0.019685166	0.13779618	0.026246893	0.072178949	0.006561721	0	0.131234458	0.026246893	0.006561721	13223	Paulding County	168667	540.18	1.3	2	5.1	63.7	89.1	0500000US13223	91	49.1	36.6	68.9	21	0.2	1.1	0.2	2	7.6	13223
new.row501	13225	27027	1.591001777	0.740000662	0.740000662	0	0.296000292	0.296000297	0	0.03700003	0.03700003	0.037000053	0.185000183	0.185000207	0.03700003	0	0.037000053	0.296000285	0.03700003	0.037000029	0.148000138	0.037000038	0	13225	Peach County	27546	183.27	36.3	4	19.3	52.1	88.9	0500000US13225	86	49.1	38.1	49.2	43.7	0.6	0.4	0.4	1.4	8.2	13225
new.row502	13227	30343	3.493392258	1.548956867	1.450087409	0.098869601	0.32956532	1.186435016	0.329565282	0.098869593	0.032956532	0.164782656	0.560260974	0.131826132	0	0.23069572	0.06591306	0.230695714	0	0.032956528	0.296608652	0.06591306	0.06591306	13227	Pickens County	32591	140.44	7.3	2	9.6	54.9	87.6	0500000US13227	90.1	50.1	46.3	94.1	0.5	0.2	0.3	0.1	0.3	3.3	13227
new.row503	13229	19141	1.358340832	0.470194957	0.470194957	0	0.20897551	0.261219378	0.104487734	0.05224387	0	0	0.104487734	0	0.05224387	0.156731643	0.208975508	0.104487734	0	0.052243867	0.208975482	0	0	13229	Pierce County	19465	61.5	23.3	5	10.2	54.9	86	0500000US13229	86.7	50.2	39.8	85.5	9.7	0.1	0	0	2.1	5.1	13229
new.row504	13231	17919	0.725486735	0.390646785	0.390646785	0	0.111613368	0.167420053	0	0.055806684	0	0	0.111613368	0	0	0	0.055806684	0.167420069	0	0.05580669	0.111613368	0	0	13231	Pike County	18962	87.75	60.9	2	5.4	57.1	86.4	0500000US13231	88.1	49.2	40.2	87.4	8.6	0	0.6	0	1.2	1.9	13231
new.row505	13233	41444	1.254705178	0.410191994	0.410191994	0	0.241289438	0.410192044	0.096515766	0.07238683	0.024128937	0.072386823	0.144773654	0.048257887	0.024128937	0.096515774	0.024128937	0.144773652	0	0	0.265418389	0.024128943	0	13233	Polk County	42613	137.31	3.2	5	14.3	54.8	85.8	0500000US13233	82.9	49.3	37.9	76.8	12.2	0	0.7	0	3.6	13.8	13233
new.row506	13235	11396	2.895753286	1.667251927	1.667251927	0	0.175500178	0.702000942	0	0	0	0.175500178	0.526500533	0.087750089	0	0.263250266	0	0.702000942	0.087750089	0.087750089	0.438750444	0	0	13235	Pulaski County	11137	44.72	31.9	4	19.7	46.1	90.2	0500000US13235	80.8	43.9	42.2	57.9	36.8	0	1.3	0	0.2	4.2	13235
new.row507	13237	21430	2.053196522	0.653289672	0.606626124	0.046663549	0.466635551	0.746616841	0.186654219	0	0.046663565	0.046663565	0.46663554	0	0.046663556	0.093327139	0.046663556	0.093327122	0	0	0.139990669	0.093327113	0.046663549	13237	Putnam County	22119	64.18	11.2	6	11.9	49.5	87.7	0500000US13237	87.6	48.9	48.6	68.2	25.5	0	0.5	0.5	2.5	6.4	13237
new.row508	13239	2140	0.4672897	0	0	0	0	0	0	0	0	0	0	0	0	0.4672897	0	0.4672897	0	0.4672897	0	0	0	13239	Quitman County	2299	15.19	37.3	6	7.5	26.8	76.7	0500000US13239	79.1	54.1	59.1	43.7	52.6	0	0	0	0	3.8	13239
new.row509	13241	16354	3.668827054	1.467531015	1.467531015	0	0.489176941	1.222942472	0.244588483	0.244588484	0	0.122294241	0.611471289	0.122294225	0.122294222	0.122294238	0.122294239	0.24458848	0.061147118	0	0.428029839	0	0.061147121	13241	Rabun County	17137	46.32	9.7	6	8.3	46.9	86.4	0500000US13241	89.2	48.9	49.4	89.7	1.4	0.1	1	0	2.6	8	13241
new.row510	13243	7206	1.526505639	0.555092973	0.416319692	0.138773206	0.138773206	0.277546487	0	0	0	0	0.277546487	0.138773206	0	0.138773206	0.277546487	0.138773206	0	0	0.555092942	0	0	13243	Randolph County	6778	15.83	21.5	6	17.7	50.2	89	0500000US13243	81.1	46.2	39	30.8	64.7	0	0.2	0	1.4	3.3	13243
new.row511	13245	201568	4.211978573	2.088625033	2.004286492	0.084338791	0.535799324	0.883076659	0.109144306	0.049611048	0.099222096	0.054572154	0.570527096	0.213327509	0.089299886	0.3026274	0.099222101	0.56060485	0.024805524	0.069455467	0.188521981	0.069455461	0.074416577	13245	Richmond County	202518	624.42	4.1	3	16.4	52.9	88	0500000US13245	87.6	48.4	34.8	34.4	55.9	0.1	1.8	0.1	1.9	5.3	13245
new.row512	13247	88482	3.853891921	1.559639371	1.491828871	0.067810402	0.655500568	1.051061228	0.180827743	0.0339052	0.067810395	0.124319068	0.644198887	0.237336413	0.045206926	0.271241616	0.033905199	0.305146811	0.022603464	0.079112134	0.146922541	0.135620803	0.011301729	13247	Rockdale County	90896	700.27	1.5	2	8.7	58.4	85.2	0500000US13247	89.5	47.5	39	32.1	57.3	0.3	1.8	0.3	2.7	10.5	13247
new.row513	13249	5168	0.773993833	0.580495383	0.386996917	0.193498466	0	0	0	0	0	0	0	0	0.19349845	0	0	0.193498466	0	0	0.193498466	0	0	13249	Schley County	5257	31.5	27.6	5	13	51	85.5	0500000US13249	85.1	50.6	38.4	76.5	17.8	0.1	0	0	3.4	5.7	13249
new.row514	13251	14037	1.28232536	0.427441638	0.427441638	0	0.142480584	0.356201424	0.142480584	0	0	0	0.213720892	0	0.071240292	0.213720892	0.071240292	0.498682037	0.071240288	0	0.142480584	0	0	13251	Screven County	13966	21.65	0.9	6	10	51.9	88.7	0500000US13251	84.9	48.1	41.9	56.6	40.1	0.1	0.4	0	0.3	2.6	13251
new.row515	13253	8549	2.690373155	1.520645535	1.520645535	0	0.467891098	0.467891098	0	0.116972753	0	0	0.35091826	0	0	0.116972753	0.116972755	0.233945508	0	0	0.584863853	0	0.116972753	13253	Seminole County	8090	34.39	23.4	6	16.2	44.1	81.6	0500000US13253	87.9	48.5	45	63.8	33.3	0	0.6	0	0.2	3.6	13253
new.row516	13255	64192	2.601570078	1.199526436	1.121635099	0.077891323	0.420613115	0.576395792	0.109047856	0.109047858	0.046734797	0.046734794	0.264830507	0.124626123	0.015578265	0.202517454	0.062313062	0.342721841	0.031156531	0.046734793	0.280408734	0.031156532	0.03115653	13255	Spalding County	66703	339.48	5	2	14.5	53.3	87	0500000US13255	83.6	48	38.9	59.1	34.5	0.5	0.9	0	1.1	5.1	13255
new.row517	13257	25625	2.614634135	0.936585401	0.936585401	0	0.312195096	1.014634174	0.078048787	0.156097576	0	0.078048789	0.702438992	0.117073163	0	0.156097544	0.078048772	0.390243917	0.039024396	0.039024396	0.390243851	0.078048786	0.117073163	13257	Stephens County	25925	144.73	6.4	5	6.7	52.1	84.6	0500000US13257	83.7	47.5	41.9	81.8	10.7	0.2	1.2	0.1	2.7	4.2	13257
new.row518	13259	5832	1.371742162	0.342935633	0.342935633	0	0.171467779	0.685871081	0	0	0	0	0.685871081	0	0	0.171467758	0	0.171467758	0	0	0.342935633	0	0.171467758	13259	Stewart County	6621	14.43	99.2	6	12	31.7	83.5	0500000US13259	72.6	69.1	37.4	24	61.6	0.2	3.3	0	10.1	12.8	13259
new.row519	13261	30687	2.476618931	1.140548111	1.042786802	0.097761272	0.3258709	0.456219241	0.032587085	0.097761253	0	0.097761273	0.228109637	0.195522529	0.065174185	0.162935435	0.130348365	0.456219267	0	0.09776127	0.325870905	0	0.065174187	13261	Sumter County	29524	61.16	27.8	5	19.5	52.4	88.2	0500000US13261	83.7	46.9	36.9	41.8	51.1	0.1	1.3	0.1	1.3	6.1	13261
new.row520	13263	6423	0.934142869	0.622762066	0.622762066	0	0	0.311380951	0	0	0	0	0.311380951	0	0	0	0	0	0	0	0	0	0	13263	Talbot County	6195	15.83	18.8	6	15.1	49.6	86.6	0500000US13263	83.4	48.4	49.9	41	56.5	0.1	0.2	0	0.8	0.9	13263
new.row521	13265	1844	0.5422993	0	0	0	0	0.5422993	0	0	0	0	0.5422993	0	0	0	0	1.084599	0	0	0	0	0	13265	Taliaferro County	1537	7.9	9	6	22.8	47.6	87.5	0500000US13265	84.3	44.9	47.2	36.6	50.3	0	0.1	0.2	7.2	6	13265
new.row522	13267	25402	0.826706537	0.433036835	0.354302803	0.078733962	0.118100952	0.157467931	0	0	0	0	0.157467931	0	0.03936698	0.039366971	0.039366972	0.393669675	0	0	0.275568851	0	0.039366972	13267	Tattnall County	25286	52.74	25.5	6	13.6	39.8	84.8	0500000US13267	78.3	58.2	38.1	56.8	28.2	0.2	0.3	0	10.2	12.5	13267
new.row523	13269	8267	0.483851469	0.241925761	0.241925761	0	0.120962881	0	0	0	0	0	0	0	0	0.120962881	0	0.604814403	0	0.120962881	0.362888607	0	0	13269	Taylor County	8020	21.29	14.9	6	18.5	46.9	88.4	0500000US13269	74	48	43.2	58.2	38.5	0	0.9	0	0	0.7	13269
new.row524	13271	16339	1.407674551	0.489625998	0.489625998	0	0.183609749	0.367219537	0	0.061203226	0	0.061203226	0.244813014	0.061203226	0	0.183609749	0.122406523	0.183609788	0	0	0.244813014	0	0	13271	Telfair County	15860	36.27	20.5	6	18.6	37.3	88	0500000US13271	75.5	59.7	40.1	51.2	35.1	0.3	0.2	0	5.4	17.4	13271
new.row525	13273	8978	0.668300276	0.111383379	0.111383379	0	0.222766759	0.11138338	0	0	0.11138338	0	0	0.111383379	0	0.111383379	0	0.779683664	0.111383379	0	0.222766758	0.11138338	0	13273	Terrell County	8531	25.43	23.1	4	24.9	46.4	81.8	0500000US13273	81.9	50.3	40.5	36.2	58.6	0	2.4	0	2.3	3	13273
new.row526	13275	44909	3.58502808	1.603241815	1.580974478	0.022267249	0.512146772	1.068828086	0.178138021	0.133603517	0.111336256	0.178138022	0.467612305	0.200405272	0	0.111336259	0.089069008	0.556681299	0.022267254	0.089069008	0.178138029	0.022267245	0.15587076	13275	Thomas County	44451	81.62	12.5	5	15.5	58.6	87.4	0500000US13275	86.3	47.6	39.9	59	36.1	0.3	0.8	0	1.1	3.9	13275
new.row527	13277	40531	3.824233459	1.480348361	1.332313456	0.148034844	0.493449506	1.184278661	0.148034843	0.098689896	0.049344943	0.123362372	0.764846594	0.271397192	0.123362362	0.222052258	0.049344947	0.320742133	0	0.024672472	0.345414573	0.074017414	0.098689891	13277	Tift County	40644	156.98	15.3	5	16.1	55.5	83.2	0500000US13277	83.9	48.5	36.5	58.3	29	0.3	1.1	0	2.3	12.6	13277
new.row528	13279	27160	5.154639697	2.540500208	2.43004485	0.110456554	0.662739336	1.17820313	0.073637704	0.147275399	0	0.036818848	0.92047121	0.294550803	0.147275404	0.220913097	0.110456557	0.515463826	0	0.0736377	0.441826168	0.0736377	0.110456556	13279	Toombs County	26830	73.71	41.2	5	19.4	49.2	83	0500000US13279	83	47.6	37.5	64.4	23.9	0.3	0.8	0	4.2	12.1	13279
new.row529	13281	11173	3.401056176	1.432023581	1.432023581	0	0.626510336	0.805513345	0	0.089501478	0.089501478	0.17900295	0.447507341	0	0	0.358005907	0.17900295	0.447507392	0	0	0.447507419	0	0.089501478	13281	Towns County	12037	72.27	2.7	6	10.3	41.4	85.5	0500000US13281	92.2	48.1	56.3	94	1.6	0.3	0.2	0	0.5	2.9	13281
new.row530	13283	6752	1.184834205	0.296208551	0.296208551	0	0.148104238	0.148104238	0	0	0	0	0.148104238	0.296208551	0	0	0.296208551	0.592417028	0	0	0.148104238	0	0	13283	Treutlen County	6901	34.6	87.2	6	15.5	43.1	85.5	0500000US13283	73.6	53.2	43.2	66.5	28.6	0.1	0	0	0	0.9	13283
new.row531	13285	69433	2.952486642	1.425835043	1.368225497	0.057609496	0.60489963	0.532887822	0.172828468	0.043207116	0.028804743	0.086414244	0.201633223	0.158426104	0.057609488	0.144023736	0.028804754	0.273645101	0.028804748	0.072011873	0.259242717	0.043207121	0.072011866	13285	Troup County	69922	168.9	5.6	5	15.6	57.1	89.8	0500000US13285	88.3	47.6	37.2	57.1	36.2	0.1	2.4	0	2	3.9	13285
new.row532	13287	8036	1.119960048	0.373320085	0.373320085	0	0.373320085	0.248880083	0	0	0	0.12444005	0.124440033	0	0	0.12444005	0	0.622200104	0	0.124440033	0.373320085	0	0	13287	Turner County	7985	27.98	27.8	6	16.9	48.1	86.2	0500000US13287	79.5	48.4	38.9	57.7	38.3	0	0	0	1.3	5.1	13287
new.row533	13289	8323	0.720893903	0.240297976	0.240297976	0	0	0.480595927	0	0	0	0	0.480595927	0	0	0	0	0.240297934	0	0	0.120148968	0	0	13289	Twiggs County	8120	22.66	59.4	4	13.5	41.8	89.6	0500000US13289	79.3	48.8	45.9	56	41.5	0.3	0.7	0	0.2	1	13289
new.row534	13291	22262	3.638487629	1.61710557	1.572185892	0.044919595	0.40427638	1.033150594	0.269517572	0.044919593	0.044919595	0.134758787	0.539035143	0.134758784	0.089839191	0.179678381	0.179678383	0.314437164	0.089839188	0.044919597	0.224597976	0.089839191	0.089839191	13291	Union County	24511	76.14	4.6	6	7.8	45	88.6	0500000US13291	88.2	49.6	55.9	93.5	0.7	0.6	0.2	0	1	3.8	13291
new.row535	13293	26241	2.629472986	1.486223745	1.486223745	0	0.266758116	0.571624464	0.07621661	0.07621661	0	0.038108309	0.381083021	0.038108301	0.076216597	0.152433207	0.038108301	0.457299637	0	0.038108306	0.228649809	0.038108309	0.038108309	13293	Upson County	26320	81.38	6.5	5	17.6	51.2	87.7	0500000US13293	84.4	48.1	41.5	67.5	27.4	0.3	0.4	0.8	0.9	2.4	13293
new.row536	13295	68609	0.787068754	0.262356244	0.262356244	0	0.131178119	0.18947951	0.04372604	0.014575344	0	0.014575344	0.116602782	0.116602778	0.014575351	0.058301397	0.014575347	0.16032882	0	0	0.116602778	0.014575351	0	13295	Walker County	69761	156.28	4.1	3	9.7	55.5	86.6	0500000US13295	85	49.8	42	91.2	4	0.2	0.6	0	0.5	2.7	13295
new.row537	13297	88695	2.029426532	0.958340435	0.890692865	0.067647556	0.315688604	0.507356677	0.05637296	0.033823781	0.045098371	0.045098371	0.32696319	0.101471341	0.011274594	0.112745932	0.022549188	0.349512384	0.02254919	0.05637297	0.146569709	0.045098372	0.033823773	13297	Walton County	94593	290.45	8.8	2	9.8	60.1	87.8	0500000US13297	87.1	48.9	39.4	74	19.4	0.2	1.5	0	2.1	5.4	13297
new.row538	13299	35688	4.67944425	2.32571162	2.297691067	0.028020625	0.588433111	1.092804234	0.196144363	0.140103108	0.084061874	0.084061874	0.588433097	0.196144359	0.1120825	0.252185619	0.112082496	0.420309344	0.028020629	0.084061871	0.392288755	0.084061874	0.224164994	13299	Ware County	35734	40.04	17.3	5	17.7	46.9	82.5	0500000US13299	81.6	50	37.9	62.9	30.2	0.4	1.2	0.1	1	4.5	13299
new.row539	13301	5410	1.109057311	0.73937137	0.554528399	0.184842868	0.184842868	0.184842868	0	0	0	0	0.184842868	0	0	0	0	0.554528399	0	0	0.184842868	0	0	13301	Warren County	5254	18.48	100	6	18.4	47.6	91.4	0500000US13301	72.1	46.3	45.3	38.4	59.7	0	0.5	0	0	0	13301
new.row540	13303	20506	1.901882293	0.877791684	0.877791684	0	0.146298636	0.682726949	0.097532435	0	0	0.048766216	0.536428408	0.097532432	0	0.097532418	0	0.292597303	0.04876621	0	0.243831079	0.048766204	0	13303	Washington County	20374	30.03	32.8	6	13.5	47.9	86.3	0500000US13303	84.2	51.1	40.8	43.1	50.8	0.5	0.7	0	0.9	2.8	13303
new.row541	13305	29833	3.184392822	1.675996346	1.675996346	0	0.435758988	0.670398503	0.100559794	0.100559774	0	0.033519921	0.435759115	0.134079712	0.033519921	0.100559795	0.1340797	0.502798824	0.033519929	0.06703986	0.335199189	0.067039858	0.033519921	13305	Wayne County	29927	46.63	18.8	5	15	47.6	80.8	0500000US13305	85.5	49.9	38.7	72.5	20.2	0.3	1	0	3.3	6.5	13305
new.row542	13307	2627	0	0	0	0	0	0	0	0	0	0	0	0	0	0	0	0	0	0	0.380662353	0	0	13307	Webster County	2607	12.47	56	6	23	50.5	75.4	0500000US13307	81.2	51.3	42.6	41.5	44.5	0	0	0	8.3	14.7	13307
new.row543	13309	7952	0	0	0	0	0	0	0	0	0	0	0	0	0	0	0	0.125754524	0	0	0.251509024	0	0	13309	Wheeler County	7855	26.58	48.3	6	20.8	42.3	75.9	0500000US13309	76.5	65.9	33.9	58.4	38.6	0.1	0	0	2.2	5.7	13309
new.row544	13311	28509	1.33291225	0.350766421	0.350766421	0	0.24553653	0.455996357	0.07015329	0.07015329	0	0.140306568	0.175383204	0.175383206	0.035076639	0.035076639	0.035076644	0.105229933	0	0	0.175383228	0.070153283	0.035076644	13311	White County	30798	127.95	7.2	6	10.2	53.7	88	0500000US13311	85.6	49.3	45.3	91.3	2.1	0.1	0.6	0	1.9	3.4	13311
new.row545	13313	103963	2.270038597	1.106163026	1.048450101	0.057712843	0.355895829	0.519415559	0.105806869	0.057712842	0.019237608	0.038475224	0.298183022	0.086569253	0.028856423	0.134663278	0.038475232	0.269326555	0.009618804	0.067331651	0.173138517	0.048094025	0.048094033	13313	Whitfield County	104628	360.21	0	4	9.6	59.4	82	0500000US13313	74.3	50.2	36.4	76.8	3.3	1.9	1.5	0	9	36.8	13313
new.row546	13315	8896	0.786870479	0.224820157	0.224820157	0	0.224820157	0.224820146	0	0	0	0	0.224820146	0	0	0	0.112410067	0.449640303	0	0.112410079	0.337230224	0	0	13315	Wilcox County	8635	22.86	36.1	6	16.9	39.2	83.1	0500000US13315	80.4	60.5	41.4	62.8	33.7	0	0	0	1.1	4.7	13315
new.row547	13317	9905	2.120141327	0.807672911	0.807672911	0	0.201918227	0.302877331	0.100959114	0.10095912	0	0	0.10095912	0.100959114	0.20191823	0.403836454	0.100959114	0.504795517	0.201918227	0	0.504795558	0.201918217	0	13317	Wilkes County	9777	20.82	0	6	12.5	50.4	80.4	0500000US13317	82.6	51.5	45.5	53.3	40.3	0.2	0	0	2.9	5.7	13317
new.row548	13319	9147	1.20257994	0.437301825	0.437301825	0	0.109325469	0.327976393	0	0	0	0	0.327976393	0	0	0.218650924	0.109325455	0.546627321	0	0.109325455	0.109325469	0	0	13319	Wilkinson County	8954	20.02	33.5	6	16.9	46.1	87.2	0500000US13319	89.4	47.8	42.2	57.6	38.3	0	0	0	2	3.1	13319
new.row549	13321	20809	1.778076915	0.816954319	0.768898158	0.048056127	0.240280635	0.48056135	0.048056127	0.048056127	0	0.048056127	0.336392911	0.096112254	0.048056127	0.048056127	0.048056127	0.192224527	0	0	0.240280647	0	0	13321	Worth County	20247	35.48	34.5	4	15.1	52.5	83.2	0500000US13321	85.5	47.6	41.6	68	25.6	0.3	0.9	0	0.1	2.5	13321
new.row550	15001	196325	2.862600275	1.115497276	1.013625415	0.101871889	0.453329958	0.952502235	0.147714251	0.05602954	0.12224628	0.071310321	0.555201833	0.127339878	0.127339869	0.061123137	0.02546797	0.096778299	0.01018719	0.025467971	0.188463005	0.050935945	0.030561567	15001	Hawaii County	201513	50.02	8.7	5	10.4	54.7	95.2	0500000US15001	92.9	49.9	43.3	31.4	0.8	0.5	21.7	12.1	2.2	13.6	15001
new.row551	15003	990060	3.264448728	1.436276616	1.371634067	0.064642545	0.6474355	0.92923662	0.124234893	0.093933698	0.114134494	0.113124457	0.483809045	0.092923658	0.055552186	0.071712825	0.031311233	0.197967798	0.009090358	0.044441749	0.14241561	0.050501991	0.026261035	15003	Honolulu County	974563	1622.26	1.1	3	5.8	57	96.5	0500000US15003	92.7	50.7	38.8	19.3	2.5	0.2	42.3	10.1	1.5	10.2	15003
new.row552	15005	86	0	0	0	0	0	0	0	0	0	0	0	0	0	0	0	0	0	0	0	0	0	15005	Kalawao County	86	7.17	94.2	4	0	72	93.6	0500000US15005	92	68	43.3	38	2	18	12	12	0	12	15005
new.row553	15007	71093	3.01014168	0.914295429	0.886163148	0.028132162	0.46418071	1.350343849	0.22505733	0.126594738	0.084396485	0.168792987	0.745502406	0.070330412	0.126594738	0.028132162	0.056264323	0.084396505	0	0.01406608	0.168792989	0.056264325	0.042198237	15007	Kauai County	72293	116.61	8.5	5	6	60.3	95	0500000US15007	92.5	50.1	42.3	30.3	0.5	0.2	29.4	9.8	1.3	11.6	15007
new.row554	15009	164094	3.540653441	1.316318706	1.249283971	0.067034744	0.517995781	1.365071277	0.225480529	0.091411021	0.10359915	0.164539842	0.780040746	0.1706339	0.054846613	0.067034751	0.048752548	0.079222879	0.006094066	0.024376271	0.182822019	0.06094068	0.036564406	15009	Maui County	167417	144.14	6.4	4	6.4	61.2	95.3	0500000US15009	92.5	50	42.2	31.8	0.8	0.4	28.4	10.7	2.1	11.9	15009
new.row555	16001	435117	4.543605626	1.615657461	1.535219273	0.080438139	0.774504306	1.753551283	0.376910122	0.121806314	0.101122215	0.172367433	0.981345223	0.117209857	0.059754051	0.160876271	0.062052274	0.243612631	0.025280553	0.052859347	0.163174502	0.082736379	0.039069953	16001	Ada County	481587	457.49	0.9	3	5.6	64.1	93	0500000US16001	95.3	50.5	38.1	86.2	1.3	0.6	2.6	0.2	2.3	8.9	16001
new.row556	16003	3946	1.267105952	0.253421188	0.253421188	0	0.253421194	0.506842382	0	0	0	0.253421194	0.253421188	0	0	0	0.253421188	0	0	0	0	0	0	16003	Adams County	4294	3.15	45.4	6	10.3	46.3	87.5	0500000US16003	94	51.6	54.4	92.7	0.3	0.7	0	0	0.5	4.3	16003
new.row557	16005	84113	3.947071444	1.355319625	1.236431926	0.118887699	0.832213831	1.212654484	0.202109069	0.071332614	0.106998918	0.202109073	0.630104772	0.178331529	0.095110155	0.202109071	0.071332612	0.213997844	0.023777538	0.059443849	0.17833153	0.083221384	0.071332615	16005	Bannock County	87808	78.96	9	4	8	58.3	92.1	0500000US16005	93.4	50.4	34.7	85.8	1	2.6	1.9	0.2	2.7	9.4	16005
new.row558	16007	5942	3.029282875	1.178054676	1.178054676	0	0.336587016	1.178054323	0.336587016	0.336587016	0	0.33658702	0.168293508	0	0	0.33658702	0	0.168293508	0	0	0.336587016	0	0.168293508	16007	Bear Lake County	6125	6.28	88.9	6	6.8	54.9	94.1	0500000US16007	93.1	50.4	40	95.2	0.1	1.4	0.8	0	0.6	4.3	16007
new.row559	16009	9050	2.320441992	0.552486169	0.552486169	0	0.662983466	0.662983441	0.110497249	0	0	0	0.552486191	0	0	0.331491699	0.11049722	0.331491699	0	0	0.110497249	0.110497249	0	16009	Benewah County	9298	11.97	73.9	6	9.9	48.3	86.1	0500000US16009	85.1	51.3	45.9	84.8	0.8	9	0	0.3	0.3	4.4	16009
new.row560	16011	45369	2.182106609	0.639202972	0.617161408	0.022041486	0.50695415	0.727368854	0.176331861	0.088165917	0	0.110207407	0.352663694	0.242456336	0.022041486	0.044082956	0	0.154290372	0.022041478	0.044082956	0.088165917	0.044082967	0.044082971	16011	Bingham County	46811	22.35	2	5	6.4	60.6	90.2	0500000US16011	88.4	50.5	34.3	78.8	0.2	5.6	0.4	0	7	18.2	16011
new.row561	16013	21583	3.799286303	1.158318991	1.111986203	0.046332772	0.880322464	1.528981241	0.185331047	0.092665521	0.185331067	0.416994784	0.648658697	0.092665518	0.046332759	0.046332772	0.046332749	0.092665537	0	0	0.231663839	0.09266553	0	16013	Blaine County	23021	8.71	7.3	5	4	68.4	87.7	0500000US16013	91.8	52.2	44.5	83.5	0.5	1.6	0.4	0	7.3	23.5	16013
new.row562	16015	6968	2.009185	0.5740528	0.4305396	0.1435132	0.1435132	0.8610792	0.1435132	0	0.1435132	0	0.5740528	0.1435132	0	0	0.2870264	0	0	0	0	0	0	16015	Boise County	7831	4.12	44.6	3	5.5	49.8	86.6	0500000US16015	95.4	50	53.7	89.9	0.4	1.2	0.8	0	1.7	5.8	16015
new.row563	16017	41855	4.252777349	1.36184439	1.314060383	0.047784007	0.692868239	2.006928574	0.262812101	0.119460028	0.095568032	0.382272144	1.146816383	0.047784017	0	0.071676014	0.071676027	0.334488132	0.023892013	0.047784024	0.11946005	0.023892004	0.07167602	16017	Bonner County	45739	26.37	0.3	5	8.5	50.3	90.2	0500000US16017	91.3	50.4	48.3	91.8	0.3	0.6	0.6	0.1	1.2	3.7	16017
new.row564	16019	110404	4.546936892	1.8115284	1.739067379	0.072461144	0.81518785	1.412992384	0.307959854	0.172095218	0.054345857	0.20832579	0.670265562	0.144922289	0.099634073	0.208325798	0.054345862	0.34419043	0.054345858	0.090576431	0.126807006	0.108691704	0.090576432	16019	Bonneville County	119062	63.79	2.3	4	6.4	61.6	91.1	0500000US16019	92	50.2	33.2	86.9	0.4	0.6	0.9	0	5.4	13.8	16019
new.row565	16021	11323	2.207895351	0.706526499	0.618210685	0.088315814	0.529894862	0.52989494	0.26494747	0	0	0.088315809	0.176631617	0.088315814	0.088315814	0.176631622	0.088315809	0.618210724	0.176631622	0.088315809	0.176631617	0	0	16021	Boundary County	12245	9.65	1.8	6	16.8	49.1	88	0500000US16021	86.9	50.5	43.6	90.5	0.4	2.1	1.5	0.1	2.4	5.4	16021
new.row566	16023	2613	1.148106	0	0	0	0.3827019	0.7654037	0.3827019	0	0	0	0.3827019	0	0	0	0	0	0	0	0.3827019	0	0	16023	Butte County	2597	1.16	50.3	4	22.4	51.5	92.5	0500000US16023	90.4	50.1	43.1	91.5	0	0	0	0.4	0.6	5.5	16023
new.row567	16025	886	2.257336	1.128668	1.128668	0	0	0	0	0	0	0	0	0	0	1.128668	0	0	0	0	0	0	0	16025	Camas County	1106	1.03	2.5	5	2.4	59.2	89.4	0500000US16025	87.2	49.3	36.5	82	0	0	0	0	2.6	14.8	16025
new.row568	16027	207027	2.337859318	0.768015773	0.719712872	0.048302879	0.391253325	0.883942674	0.193211525	0.067624025	0.019321149	0.125587485	0.478198499	0.130417778	0.014490864	0.120757195	0.028981729	0.217362943	0.048302882	0.057963453	0.086945183	0.033812015	0.038642305	16027	Canyon County	229849	391.22	0.1	3	7.2	61.1	88	0500000US16027	87	49.9	34.4	76.4	0.6	1.1	0.8	0.3	11.5	25.7	16027
new.row569	16029	6862	2.040221482	0.4371903	0.4371903	0	0.291460232	1.020110662	0.291460207	0.145730103	0	0.291460196	0.291460232	0.145730129	0	0	0.145730129	0.291460196	0	0	0.582920429	0	0	16029	Caribou County	7155	4.06	45.4	6	5.6	61.8	90.4	0500000US16029	90.4	52.5	37.9	91.8	0	0.1	0.1	0	4.6	7.2	16029
new.row570	16031	23472	3.32310915	1.235514599	1.192910654	0.042603944	0.681663226	1.107702757	0.255623725	0.042603957	0.042603961	0.213019781	0.553851321	0.085207905	0.085207906	0.085207905	0.042603957	0.213019767	0	0.085207914	0.127811859	0	0.127811867	16031	Cassia County	24030	9.37	2.5	5	7.2	63.5	88.8	0500000US16031	85.7	51.3	33.1	78.5	0.1	0.9	0.4	0	9.9	28	16031
new.row571	16033	1055	0	0	0	0	0	0	0	0	0	0	0	0	0	0	0	0	0	0	0	0	0	16033	Clark County	845	0.48	7.2	6	3.4	64	76.4	0500000US16033	61.6	51.2	37.6	62.7	0.5	0	0	0	26.5	42.3	16033
new.row572	16035	8533	2.812609987	1.054728634	1.054728634	0	0.234384158	1.05472868	0.234384158	0.234384158	0	0.234384158	0.351576205	0.117192112	0	0.234384158	0.117192112	0.117192112	0	0.117192112	0.117192112	0	0.117192112	16035	Clearwater County	8756	3.56	70.1	6	6.9	43.6	86.7	0500000US16035	91.8	55.8	52.3	90.8	0.2	1.2	0.9	0	1.1	4.2	16035
new.row573	16037	4141	2.173388	0.7244627	0.7244627	0	0.2414876	0.4829751	0.2414876	0	0	0	0.2414876	0	0	0.4829751	0.2414876	0.4829751	0.2414876	0.2414876	0.2414876	0.2414876	0	16037	Custer County	4315	0.88	32.8	6	6.5	48.8	86.1	0500000US16037	91.3	52.6	55.5	89.8	0.1	0.8	0	0	1.2	3.9	16037
new.row574	16039	26232	2.020433122	0.381213857	0.343092413	0.038121383	0.60994187	0.724306202	0.076242774	0.076242765	0.038121383	0.19060691	0.343092433	0.114364152	0	0.114364138	0.076242765	0.190606897	0.038121373	0.038121387	0.038121391	0	0.038121379	16039	Elmore County	27511	8.95	24.3	5	9.2	45.1	87.6	0500000US16039	88	53.4	32.3	76.1	2.4	1.6	3	0.4	5.1	17.9	16039
new.row575	16041	13120	2.515243877	0.609756122	0.609756122	0	0.457317124	1.219512479	0.152439041	0.152439045	0	0.152439037	0.762195103	0.076219523	0	0.076219519	0.076219519	0.228658568	0	0	0.152439041	0	0.076219523	16041	Franklin County	13876	20.91	32	4	6.5	61.9	89	0500000US16041	92.1	51.6	32.6	92.3	0	0.5	0.3	0	3.1	6.9	16041
new.row576	16043	12889	1.163782731	0.31034215	0.31034215	0	0.310342139	0.387927635	0.155171086	0.077585558	0	0	0.155171054	0.077585558	0	0	0.077585558	0.232756582	0	0	0.310342139	0	0.077585558	16043	Fremont County	13099	7.03	6.2	5	9.4	54.2	86.6	0500000US16043	89.8	52	39	90.5	0.3	1.4	0.1	0	4.2	12.3	16043
new.row577	16045	16850	2.314539691	0.474777454	0.415430274	0.05934718	0.415430267	1.246290994	0.356083088	0.11869436	0	0.11869436	0.652819004	0	0.05934718	0.05934718	0.059347186	0.712166093	0	0.118694366	0.118694366	0	0	16045	Gem County	18112	32.29	4.9	3	6.9	55.8	87.9	0500000US16045	90.2	50.8	44	86.7	0.1	0.3	0.3	0	4.8	9	16045
new.row578	16047	15110	1.257445419	0.330906684	0.330906684	0	0.330906638	0.529450717	0.132362654	0.066181329	0	0.132362654	0.198543979	0.066181329	0	0	0	0.264725313	0	0.132362654	0.132362654	0.066181325	0	16047	Gooding County	15179	20.82	1.7	6	9.5	60.6	80.9	0500000US16047	79	51	38.3	78.1	0.1	2.4	0.3	0	10.2	29.8	16047
new.row579	16049	16275	1.59754243	0.368663619	0.307219672	0.061443947	0.184331804	0.614439351	0.061443947	0.184331785	0	0.122887857	0.245775725	0.122887875	0	0.245775729	0.06144394	0.245775714	0	0.061443928	0.122887875	0.061443947	0	16049	Idaho County	16667	1.97	17.3	6	7.8	47.4	83.7	0500000US16049	92.2	52.6	49.5	92.3	0.1	3.1	0.5	0	0.7	3.7	16049
new.row580	16051	27410	1.568770495	0.437796486	0.401313394	0.036483031	0.29186429	0.693177741	0	0.109449104	0	0.328347316	0.255381241	0.072966061	0	0.036483044	0.036483043	0.145932162	0.072966088	0.036483044	0.072966061	0.036483031	0	16051	Jefferson County	29871	27.31	11.4	4	6.7	64.8	90.4	0500000US16051	92.6	51.1	31.7	89.3	0.1	0.8	0.2	0	4.6	10.8	16051
new.row581	16053	23039	1.041711953	0.390641945	0.390641945	0	0.173618643	0.477451249	0.130213979	0.043404664	0.043404655	0.086809325	0.17361864	0	0	0	0	0.130213984	0	0	0.086809323	0	0	16053	Jerome County	24412	40.88	0.3	5	12.5	63.6	85.6	0500000US16053	75.3	51.4	33	72.9	0	0.6	0.4	0.1	8.2	37.9	16053
new.row582	16055	150128	4.029894485	1.285569741	1.218959751	0.066609832	0.69274221	1.678567761	0.392997992	0.106575719	0.093253753	0.259778326	0.82596187	0.1198977	0.013321966	0.159863597	0.079931798	0.266439293	0.046626881	0.05328786	0.139880638	0.066609826	0.079931799	16055	Kootenai County	165697	133.18	1.4	4	6.1	58.8	90	0500000US16055	93.6	49.9	40.7	89.7	0.3	0.9	0.7	0.1	1.4	5.2	16055
new.row583	16057	38697	2.299919869	0.671886647	0.646044851	0.025841795	0.361785147	0.930304614	0.129208975	0.051683604	0.077525399	0.077525387	0.594361303	0.155050764	0.025841802	0.103367202	0.051683597	0.180892572	0	0.051683588	0.206734366	0.103367189	0	16057	Latah County	40108	37.28	19.4	5	7.4	58	93	0500000US16057	96.9	51.5	30.3	89.7	1.2	0.7	2	0.2	0.8	4.6	16057
new.row584	16059	7755	3.481624954	0.644745515	0.644745515	0	0.257898131	1.676338001	0.386847191	0.386847191	0	0.386847191	0.515796412	0.128949065	0	0.386847309	0.386847229	0.515796266	0	0.128949065	0.128949065	0	0	16059	Lemhi County	8027	1.76	64.2	6	8.9	50.3	93.1	0500000US16059	91.7	52.6	53.2	92.7	0	0.4	0.2	0	1.6	3.6	16059
new.row585	16061	3824	2.353556497	0.784518811	0.784518811	0	0.261506258	0.261506296	0.261506296	0	0	0	0	0	0	0.784518843	0.261506258	0.261506258	0	0.261506258	0.261506296	0	0	16061	Lewis County	3838	8.02	37.5	6	13.5	45.7	89.5	0500000US16061	89.9	50.3	49.1	82.3	1.8	2.8	1	0	3.3	5.3	16061
new.row586	16063	5296	1.132931	0.1888217	0.1888217	0	0.1888217	0.3776435	0	0	0	0	0.3776435	0	0	0.1888217	0.1888217	0.3776435	0	0	0	0	0	16063	Lincoln County	5366	4.47	9.2	5	8.1	63.3	82.9	0500000US16063	81.6	53.4	37.3	78	0.5	2.5	0.4	0	6.7	31.8	16063
new.row587	16065	38241	3.477943135	1.150597467	1.124447547	0.026149953	0.575298891	1.333647124	0.366099281	0.235349498	0.026149953	0.183049595	0.522998946	0.078449844	0	0.20919956	0.130749725	0.130749734	0	0.026149945	0.130749714	0.052299891	0.052299898	16065	Madison County	39907	85.05	1	5	14.4	61.8	93.9	0500000US16065	97.4	45.3	21.6	89.1	0.9	0.3	1.8	0.1	2.6	8.3	16065
new.row588	16067	20448	1.17370886	0.342331748	0.293427215	0.048904533	0.244522681	0.391236194	0.097809077	0	0	0.097809077	0.195618142	0.09780907	0	0.09780908	0	0.048904541	0	0	0.048904537	0.048904539	0.048904539	16067	Minidoka County	21039	27.77	0.2	5	11.7	62.5	85.1	0500000US16067	81.3	50.5	34.9	76.3	0.1	1.4	0.1	0	11.5	35.8	16067
new.row589	16069	40014	3.698705093	1.424501458	1.424501458	0	0.574798811	1.274553874	0.249912536	0.149947524	0.099965007	0.14994752	0.624781348	0.124956267	0.099965017	0.17493877	0.024991254	0.42485128	0.099965012	0.074973765	0.174938762	0.074973763	0.149947518	16069	Nez Perce County	40408	47.65	13.7	4	9.5	58.1	89.9	0500000US16069	93	49.8	40.7	88.8	0.1	5	0.9	0.1	0.7	4.5	16069
new.row590	16071	4284	2.10084	0.7002801	0.4668534	0.2334267	0.2334267	0.9337068	0	0	0	0.2334267	0.7002801	0	0	0.2334267	0	0.2334267	0	0	0.2334267	0	0	16071	Oneida County	4531	3.78	18.6	6	13.3	61.5	92.9	0500000US16071	93.4	50.6	39.7	93.7	0	0.7	0	0	1.4	4.5	16071
new.row591	16073	11384	1.054111189	0.351370318	0.351370318	0	0.087842568	0.35137035	0.087842568	0	0	0.087842568	0.175685175	0	0	0.175685139	0.087842571	0.175685175	0	0	0	0	0	16073	Owyhee County	11823	1.54	27.3	3	8.2	56.9	79.5	0500000US16073	76.1	51.8	38.9	74.2	0.4	3.6	0.1	0	12.4	25.8	16073
new.row592	16075	22839	3.152501971	0.875695141	0.831910286	0.043784747	0.656771308	1.094618835	0.17513899	0.131354258	0	0.218923787	0.569201821	0.087569493	0.087569509	0.306493314	0.043784747	0.350278031	0.043784762	0.043784747	0.175139022	0	0	16075	Payette County	23951	58.86	4.4	5	8.2	54.9	90.6	0500000US16075	85.9	49.8	40	83	0.1	0.9	0.8	0	5.4	18	16075
new.row593	16077	7667	1.695578182	0.130429091	0.130429091	0	0.391287349	0.913003636	0.260858259	0.130429091	0.130429091	0.130429091	0.260858259	0	0.130429114	0.130429114	0	0.391287349	0	0	0.130429091	0	0	16077	Power County	7681	5.47	9	6	7.9	63	85.5	0500000US16077	84.3	50.3	35.3	71.2	0	3.3	0	0	17.5	34.4	16077
new.row594	16079	12490	2.161729044	0.480384294	0.480384294	0	0.56044843	0.640512313	0.1601281	0.080064056	0.080064048	0.240192135	0.080064065	0.240192135	0	0.080064056	0.1601281	0.240192156	0	0	0.320256211	0.080064065	0	16079	Shoshone County	12882	4.9	34.8	6	10.6	51.3	86.3	0500000US16079	88.1	49.7	46.1	91.2	0.9	1.8	0	0.3	0.3	4.1	16079
new.row595	16081	10776	1.670379	0.4639941	0.3711953	0.0927988	0.1855976	1.020787	0.1855976	0.0927988	0.0927988	0.1855976	0.4639941	0	0	0	0	0	0	0	0.0927988	0	0	16081	Teton County	12142	27.01	15.2	5	7.4	73.1	84.8	0500000US16081	93.4	51.2	38.6	83.9	0	1.3	0	0	7.7	16.4	16081
new.row596	16083	82248	3.878513549	1.26446845	1.191518254	0.072950105	0.705184352	1.410368559	0.340433823	0.158058556	0.04863339	0.170216911	0.693025907	0.158058554	0.072950097	0.255325355	0.012158354	0.316117138	0.060791743	0.060791757	0.121583492	0.10942516	0.072950101	16083	Twin Falls County	86878	45.22	1.9	5	9.1	61.2	89.4	0500000US16083	87.4	49.8	35.5	83.4	0.5	0.5	1.6	0	5.2	17.4	16083
new.row597	16085	10104	4.255740334	1.583531079	1.583531079	0	0.79176553	1.682501695	0.296912108	0.098970703	0.09897071	0.395882818	0.79176553	0.197941405	0	0	0	0.395882833	0.09897071	0.197941413	0.395882817	0	0	16085	Valley County	11392	3.11	28.9	6	5.8	49.5	87.7	0500000US16085	92.8	52.1	48.9	97.9	0.1	0	0.1	0.1	0.6	1.4	16085
new.row598	16087	9996	2.601040349	0.900360066	0.800320043	0.100040023	0.600240094	0.800320302	0.100040014	0.200080029	0.100040014	0.200080025	0.200080025	0	0	0.200080029	0.10004001	0.300120051	0.100040023	0	0	0	0	16087	Washington County	10194	7.02	14.2	6	15.4	47.1	87.6	0500000US16087	90.2	49.6	44.7	84.6	0.2	0.3	0.1	0.2	6.7	16.4	16087
new.row599	17001	66787	2.635243512	0.89837841	0.883405477	0.014972978	0.568973044	0.913351446	0.299459488	0.119783795	0.044918924	0.179675694	0.26951353	0.149729748	0.014972974	0.044918926	0.044918924	0.239567559	0.014972971	0.059891896	0.134756765	0.104810814	0.134756767	17001	Adams County	65435	76.51	10.3	5	8.5	63.3	95.2	0500000US17001	93.3	49.3	41.3	91.5	3.9	0.1	0.7	0	0.4	1.8	17001
new.row600	17003	6776	1.770956276	0.737898453	0.737898453	0	0	0.737898491	0	0	0	0	0.737898491	0	0.147579702	0.147579694	0	0.147579694	0	0	0.147579694	0	0	17003	Alexander County	5761	24.46	65.2	4	15.1	43.6	89	0500000US17003	86.4	48.7	44.9	63.5	33.2	0	0.2	0.3	0	1	17003
new.row601	17005	17034	1.526359016	0.645767425	0.645767425	0	0.176118323	0.528355181	0.176118323	0.058706134	0.058706134	0	0.234824432	0.058706134	0	0.058706134	0.058706134	0.410942813	0	0.293530605	0.117412229	0	0.058706134	17005	Bond County	16426	43.19	0.8	2	11.2	50.6	95.6	0500000US17005	88.9	53.1	40	88.7	7.1	0.8	0.5	0	0.3	3.8	17005
new.row602	17007	53638	1.603340989	0.65252251	0.65252251	0	0.354226542	0.428800488	0.130504501	0.055930484	0	0.037286991	0.205078507	0.093217485	0.037287001	0.037286992	0	0.074574001	0	0	0.111860994	0.018643501	0.018643492	17007	Boone County	53544	190.74	2.4	3	6.9	60.9	94.3	0500000US17007	86.6	50.4	39	79.3	2.6	0.3	0.9	0	8.8	23.5	17007
new.row603	17009	6791	1.619790668	0.294507467	0.294507467	0	0.147253703	0.44176117	0	0.294507467	0	0	0.147253703	0.589014873	0	0	0.147253703	0.147253703	0	0	0.147253703	0	0	17009	Brown County	6578	21.52	51.1	6	5.4	44.9	95	0500000US17009	80.3	63	38.5	78.2	16.6	0.5	0	0	2.5	6.9	17009
new.row604	17011	33619	2.468841972	1.100568033	1.041077952	0.059490174	0.356940963	0.654391861	0.237960676	0.118980336	0	0.029745081	0.267705758	0.14872542	0	0.148725426	0.059490176	0.237960668	0	0.029745084	0.14872543	0	0.029745084	17011	Bureau County	32628	37.55	0	5	9.2	58.8	93.5	0500000US17011	90.3	49.6	44	90.4	0.6	0.1	0.9	0	3.9	9.9	17011
new.row605	17013	4897	0.204206673	0	0	0	0.204206673	0	0	0	0	0	0	0	0	0	0	0.204206637	0.204206637	0	0.204206673	0	0	17013	Calhoun County	4739	18.67	30.6	2	7.1	47.8	98.8	0500000US17013	92	51.4	48.1	95.1	0.7	0.2	0	0	0	0.8	17013
new.row606	17015	14704	2.108270013	0.272034829	0.272034829	0	0.340043421	1.088139306	0.272034816	0.204026107	0	0.204026103	0.408052293	0.136017414	0	0.204026116	0.068008701	0.408052244	0.0680087	0.068008714	0.204026103	0	0	17015	Carroll County	14305	32.16	29.9	6	6.2	51.5	93.4	0500000US17015	88.4	53.8	45	91.5	3.4	0.3	0.7	0	0.7	4.6	17015
new.row607	17017	12880	1.552795083	0.465838554	0.388198836	0.077639755	0.232919254	0.698757803	0.232919251	0.077639749	0	0.077639749	0.310559013	0	0	0	0.155279504	0.232919258	0	0	0.388198744	0	0	17017	Cass County	12147	32.32	15.1	6	9.7	57.9	95.5	0500000US17017	86.2	50.6	38.8	82.2	3.6	0.9	0.8	0.8	5.1	20.3	17017
new.row608	17019	207946	2.721860544	1.12529228	1.086820746	0.038471528	0.557837095	0.702105343	0.139459297	0.062516232	0.110605626	0.067325175	0.32219902	0.100987749	0.043280469	0.134650344	0.05770729	0.211593397	0.019235764	0.076943054	0.16350399	0.062516234	0.043280464	17019	Champaign County	209689	210.47	5.2	4	8	58.8	95.1	0500000US17019	94.7	50	30.8	68.3	13.2	0.1	11	0	1.6	6.5	17019
new.row609	17021	33562	2.055896614	0.476729729	0.476729729	0	0.357547204	0.953459324	0.357547232	0.178773629	0.029795605	0.029795601	0.357547228	0.059591207	0	0.14897797	0.059591205	0.26816043	0	0.089386808	0.297955975	0	0.089386814	17021	Christian County	32304	45.54	13.2	5	6.9	53.1	95.6	0500000US17021	90.4	52.3	42.2	94.3	2.6	0.1	0.7	0	0.3	2	17021
new.row610	17023	15924	1.318764163	0.376789742	0.376789742	0	0.062798284	0.565184765	0.188394882	0.062798298	0	0.125596581	0.188394879	0.125596581	0.062798284	0	0.125596581	0.313991433	0.062798298	0.06279829	0.125596581	0	0	17023	Clark County	15441	30.79	20.2	6	8	58.6	95.2	0500000US17023	92.2	49.9	41.4	96.2	0.8	0	0.2	0	0	1.7	17023
new.row611	17025	13393	1.493317321	0.67199302	0.67199302	0	0.37332937	0.447995245	0.223997619	0.074665874	0	0	0.149331752	0	0	0	0	0.522661043	0	0.149331748	0.149331748	0	0	17025	Clay County	13184	28.15	15.8	6	10.1	54.5	93.6	0500000US17025	88.1	50.2	41.8	95.5	0.5	0.6	0.3	0	0.2	0.2	17025
new.row612	17027	37640	1.780021283	0.637619615	0.637619615	0	0.265674808	0.611052097	0.185972358	0.079702438	0.02656748	0.13283741	0.18597236	0.079702451	0	0.132837397	0.053134962	0.185972365	0	0.026567482	0.106269928	0.02656748	0	17027	Clinton County	37562	79.23	0	2	5.2	60.6	94.6	0500000US17027	92	52.2	41	91.9	3	0	0.6	0	0.8	3.3	17027
new.row613	17029	52540	2.626570487	1.199086538	1.141987067	0.057099351	0.380662337	0.704225399	0.133231834	0.152264945	0	0.057099359	0.361629251	0.247430526	0.019033114	0.057099356	0.019033115	0.323562991	0.038066229	0.038066238	0.171298071	0.019033119	0.076132471	17029	Coles County	50621	99.59	10.4	5	12.2	59.2	93.1	0500000US17029	91.9	49.1	37.4	91.5	3.6	0.1	1.1	0	0.7	2.9	17029
new.row614	17031	5238541	3.62715497	1.467202408	1.391799766	0.075402675	0.722147627	1.054492081	0.145651241	0.063949103	0.145269457	0.107281779	0.592340493	0.115681063	0.051922853	0.172567132	0.043141784	0.155577671	0.011262678	0.027870356	0.202346416	0.076929818	0.029015713	17031	Cook County	5150233	5448.1	0.8	1	9.8	61.5	91	0500000US17031	88.2	48.9	37.5	49.4	22.8	0.6	7.7	0	10.5	25.9	17031
new.row615	17033	19214	2.498178367	1.197043817	1.197043817	0	0.36431775	0.780680697	0.312272283	0.052045388	0.052045381	0	0.364317683	0.10409076	0	0.052045387	0	0.520453693	0.052045381	0.156136153	0.156136141	0	0	17033	Crawford County	18667	42.08	26.1	6	6.2	53.5	93.8	0500000US17033	88.6	53.3	42.2	92.1	4.5	0.8	0.4	0	0.2	2.5	17033
new.row616	17035	10899	1.101018271	0.550509228	0.458757692	0.091751536	0.091751536	0.275254634	0	0	0	0.091751522	0.18350307	0	0	0	0.18350307	0.183503058	0	0	0.091751548	0	0	17035	Cumberland County	10766	31.11	44.3	5	4.9	65.7	94.1	0500000US17035	93.4	51.7	42.6	96.2	0.1	0	0.1	0	1.4	1.7	17035
new.row617	17037	104473	2.660974574	0.909325873	0.871038459	0.038287406	0.440305133	0.976328868	0.229724428	0.105290373	0.009571852	0.153149623	0.478592562	0.172293324	0.038287409	0.047859256	0.07657481	0.402017776	0.019143701	0.220152567	0.162721471	0.095718506	0.067002954	17037	DeKalb County	104897	166.14	3.9	2	10.1	63.5	95.6	0500000US17037	93	49.7	31.8	79.2	7.7	0.4	2.4	0	3.7	12.3	17037
new.row618	17039	16176	1.607319287	0.80365977	0.80365977	0	0.309099932	0.494559893	0.185459951	0.123639976	0.061819989	0	0.123639977	0	0	0	0	0	0	0	0.247279905	0	0	17039	De Witt County	15638	39.34	18.1	4	6	59.7	96	0500000US17039	94.2	50.4	44	95.2	0.9	0.3	0.2	0	0.6	3	17039
new.row619	17041	19830	1.714573808	0.403429164	0.403429164	0	0.353000506	0.706000913	0.302571852	0.151285927	0	0.050428641	0.201714582	0.050428646	0	0.050428646	0.151285927	0.252143218	0.050428646	0	0.252143211	0	0	17041	Douglas County	19465	46.72	17.9	6	7.7	62.2	82.9	0500000US17041	84.8	49.5	38.6	92.4	1.2	0.4	0.6	0	1.2	7.6	17041
new.row620	17043	931826	4.894690639	1.703107654	1.617254745	0.085852938	1.057064309	1.62691319	0.320875359	0.112681979	0.154535279	0.193169109	0.845651435	0.124486763	0.085852938	0.229656609	0.067609188	0.158827936	0.007512132	0.022536396	0.210339702	0.093365069	0.076194482	17043	DuPage County	922921	2818.09	0.7	2	4.5	65.3	94.8	0500000US17043	93.5	49.6	39.9	70	4.9	0.3	12.6	0	4.6	14.8	17043
new.row621	17045	17603	2.329148451	1.022552915	0.965744263	0.056808496	0.34085098	0.62489362	0.056808496	0.113616991	0.113616991	0	0.340850986	0.056808496	0	0.056808502	0.227233981	0.397659492	0	0.113616982	0.113616991	0	0	17045	Edgar County	17161	27.53	8.2	6	8.3	53.6	94.9	0500000US17045	87.9	49.6	46	96.7	0.7	0	0.4	0	0.8	1.3	17045
new.row622	17047	6570	1.674277048	0.60882801	0.60882801	0	0.456621018	0.456620963	0.304413987	0	0	0	0.152207011	0	0	0	0.152207011	0	0	0	0.304414031	0	0	17047	Edwards County	6395	28.75	25.9	6	8.5	54.2	93	0500000US17047	91.1	49.6	44.2	96.2	0.1	0.6	0.4	0	0.2	1.4	17047
new.row623	17049	34164	4.595480519	1.639152443	1.609881559	0.029270573	1.112282012	1.434258197	0.556140888	0.17562346	0.029270573	0.087811736	0.585411586	0.117082311	0.058541148	0.029270573	0.20489404	0.439058618	0.058541155	0.117082306	0.263435184	0	0.117082314	17049	Effingham County	34008	71.03	4.8	5	7.4	64.7	94.7	0500000US17049	93.5	50.3	39.3	96.6	0.6	0	0.7	0	0.5	2.2	17049
new.row624	17051	21980	1.63785258	0.545950888	0.545950888	0	0.272975474	0.636942589	0.272975483	0.090991825	0.045495902	0.090991815	0.136487715	0.090991815	0	0.045495912	0.045495902	0.18198363	0	0	0.045495912	0.045495902	0	17051	Fayette County	21336	29.78	45.4	6	10	51.3	92.1	0500000US17051	86.6	52.8	42.1	90.2	3.5	0.4	0.5	0.4	0.2	2.3	17051
new.row625	17053	13470	2.969561932	1.262063996	1.262063996	0	0.371195264	0.965107757	0.22271715	0.22271714	0	0.074239036	0.445434353	0.148478088	0	0.148478088	0.074239036	0.593912453	0	0.074239046	0.22271715	0	0	17053	Ford County	12961	26.69	15.5	4	7.6	59.1	93.4	0500000US17053	91.7	50.1	42	91.9	0.7	0.1	0.7	0	2.5	4.1	17053
new.row626	17055	39302	1.959188179	0.839651911	0.814207882	0.025443999	0.254439983	0.763319977	0.152663982	0.127219984	0	0.076331997	0.407103919	0.050888001	0.025443999	0	0.025443995	0.101775988	0	0	0.127219993	0.025443995	0.127219961	17055	Franklin County	38469	94.08	0.9	6	13.5	52.2	93.1	0500000US17055	89.9	50	43.2	95.6	0.4	0.1	0.3	0	0.2	1.9	17055
new.row627	17057	35733	1.651134813	0.475750726	0.419780058	0.055970668	0.223882645	0.699633396	0.307838706	0.055970674	0	0.055970675	0.279853358	0.139926672	0	0.055970673	0.055970675	0.335824019	0.027985331	0.05597067	0.111941346	0.027985337	0.027985338	17057	Fulton County	34340	39.67	20.6	5	9.3	52.1	95.8	0500000US17057	89.9	52	43.6	93.2	2.7	0.7	0.3	0	0.9	2.9	17057
new.row628	17059	5226	0.765403897	0.191350948	0.191350948	0	0.191350948	0.382701896	0	0	0	0	0.382701896	0	0	0	0	0.191350936	0	0	0.191350936	0	0	17059	Gallatin County	4828	14.94	6.6	6	13.4	51.5	97.1	0500000US17059	87.2	50.3	46.9	94.1	0.3	0.4	0.1	0	0.1	0.3	17059
new.row629	17061	13311	1.652768527	0.901510035	0.901510035	0	0.450755069	0.300503337	0.225377512	0	0	0	0.075125843	0	0	0	0	0.225377502	0	0	0.075125835	0	0	17061	Greene County	12969	23.88	10.4	6	9.6	56.7	94.5	0500000US17061	90.4	50.4	42.7	96.7	0.9	0.1	0.2	0	0.4	1.3	17061
new.row630	17063	50333	3.536447788	1.569546809	1.509943863	0.059603044	0.496692047	1.112590099	0.298015228	0.178809122	0.039735361	0.139073771	0.45695666	0.099338413	0.019867681	0.139073768	0.099338406	0.079470728	0	0.039735366	0.317882909	0	0.039735368	17063	Grundy County	51054	122.12	0	2	4.3	65.2	96.6	0500000US17063	94	50.7	38.8	90.6	1.8	0.1	0.6	0	3	10.9	17063
new.row631	17065	8259	1.452960229	0.484320076	0.484320076	0	0.121080038	0.605400002	0.121080038	0.121080038	0	0.121080038	0.242160075	0	0	0.242160075	0	0.484320076	0	0.121080038	0.121080038	0	0	17065	Hamilton County	8116	18.67	24.9	6	8.3	52.6	93	0500000US17065	86.3	49.5	43	96.2	0.1	0.2	0.4	0.3	1.1	2	17065
new.row632	17067	18264	1.971090596	0.547525292	0.492772765	0.054752527	0.164257556	0.711782765	0.164257548	0	0	0.054752523	0.492772666	0.109505033	0.054752527	0.219010136	0.164257563	0.219010071	0.054752523	0.054752523	0.328515088	0	0	17067	Hancock County	17708	22.31	20.7	5	10.6	57.1	95.1	0500000US17067	94.4	50.7	45.9	95.8	0.7	0.1	0.3	0	0.5	1.8	17067
new.row633	17069	4161	0.240326838	0	0	0	0	0.240326838	0	0	0	0	0.240326838	0	0	0	0	0.24032686	0	0	0.24032686	0	0	17069	Hardin County	3821	21.52	0	6	6.3	38.1	94.8	0500000US17069	87.3	50.4	53.9	97.8	1.1	0	0	0	0.2	1	17069
new.row634	17071	6927	1.299263886	0.721813117	0.577450501	0.144362655	0.288725276	0.144362655	0.144362655	0	0	0	0	0.144362621	0	0	0	0.433087924	0.144362655	0	0.144362653	0	0	17071	Henderson County	6646	17.54	0	5	7.8	55.8	97.9	0500000US17071	93	50.1	49.6	95.5	0.2	0	0	0	1.2	1.9	17071
new.row635	17073	49649	2.376684384	0.604241773	0.604241773	0	0.422969254	1.087635171	0.523676216	0.100706972	0.060424184	0.080565576	0.322262274	0.140989754	0	0.060424179	0.060424181	0.20141393	0.020141393	0.040282793	0.221555327	0.020141398	0.040282783	17073	Henry County	48913	59.43	0	3	5.9	58.8	95.7	0500000US17073	92.5	49.9	43.5	90.1	2.2	0	0.5	0	2.7	6.2	17073
new.row636	17075	28457	1.93274067	0.843377817	0.773096331	0.070281486	0.281125914	0.56225181	0.105422212	0.035140737	0.035140743	0	0.386548119	0.070281483	0	0.07028148	0.105422214	0.386548123	0.035140733	0.140562958	0.105422216	0	0.070281474	17075	Iroquois County	27114	24.27	38.3	6	6.3	56	94.1	0500000US17075	88.7	49.5	44.5	90.6	1	0.1	0.3	0	4	7.6	17075
new.row637	17077	59115	3.653894755	1.843863663	1.793115061	0.05074854	0.473652993	1.08263545	0.202994156	0.06766472	0.186078001	0.067664721	0.55823398	0.118413273	0.084580895	0	0.050748538	0.18607798	0	0.08458091	0.135329444	0.084580905	0.101497092	17077	Jackson County	56750	97.16	0	4	13.1	52.9	92.9	0500000US17077	91.8	49.5	32.6	74.1	14.5	0.1	3.6	0.2	2.7	4.7	17077
new.row638	17079	9608	1.561198911	0.416319711	0.416319711	0	0.208159851	0.624479566	0.208159885	0.208159885	0.104079928	0	0.104079928	0	0.104079928	0	0.208159885	0.208159849	0	0.104079928	0.208159885	0	0	17079	Jasper County	9610	19.43	54.1	6	6.3	62.2	94.4	0500000US17079	93.3	50.7	44	96.5	0.2	0	0.1	0	0.7	1.8	17079
new.row639	17081	38358	4.249439606	2.163825216	2.137754742	0.026070176	0.521403547	1.016737048	0.260701762	0.104280717	0	0.052140361	0.59961411	0.052140361	0.130350903	0.182491269	0.182491257	0.443193082	0.026070187	0.182491261	0.182491274	0.026070176	0.156421091	17081	Jefferson County	37684	65.98	0.1	5	11.4	54.9	92.9	0500000US17081	90.6	51.6	41.2	85.5	6.5	0.2	1.1	0	0.4	2.9	17081
new.row640	17083	22215	1.710556179	0.675219417	0.675219417	0	0.315102403	0.540175604	0.135043886	0.090029266	0	0.090029266	0.225073155	0.09002924	0	0.090029266	0	0.225073157	0.045014618	0.04501463	0.180058504	0.045014622	0.090029266	17083	Jersey County	21773	58.96	2.7	2	4.5	57.8	95.6	0500000US17083	93.3	49	42.8	95.8	0.7	0	0.6	0.2	0.2	1.5	17083
new.row641	17085	22046	1.95046727	0.498956756	0.453597123	0.045359698	0.317517932	0.816474749	0.317517945	0.09071941	0	0.045359698	0.362877636	0.090719407	0	0.045359702	0.181438817	0.226798518	0	0.045359709	0.181438808	0	0.045359698	17085	Jo Daviess County	21235	35.33	26.5	6	4.6	59.2	95.3	0500000US17085	93.5	50.4	50.8	94.8	0.8	0.2	0.6	0.1	0.5	3.3	17085
new.row642	17087	12899	1.240406335	0.310101549	0.310101549	0	0.232576177	0.542677719	0.077525382	0	0	0.077525406	0.387626958	0	0	0	0.155050791	0.155050788	0	0	0.155050795	0	0	17087	Johnson County	12417	36.1	43.7	6	10.4	40.1	93	0500000US17087	84.6	58.4	42.3	82.9	8.8	0	0.3	0	1	4	17087
new.row643	17089	529402	2.927831778	1.176799544	1.108798216	0.068001253	0.617678062	0.857571348	0.215337311	0.052889869	0.051000942	0.102001891	0.436341383	0.092557263	0.047223096	0.096335113	0.039667398	0.132224661	0.017000314	0.028333859	0.128446813	0.081223725	0.045334174	17089	Kane County	532403	1023.74	0.9	2	6.1	66.1	92.1	0500000US17089	86.5	50.2	38.3	66.1	5.2	0.8	3.9	0.1	12.6	32.6	17089
new.row644	17091	110801	3.149791222	1.416954786	1.380854001	0.036100755	0.397108323	0.893493742	0.153428214	0.05415113	0.054151135	0.126352649	0.505410621	0.117327458	0.072201513	0.207579375	0.045125944	0.324906816	0	0.108302272	0.180503784	0.072201509	0.081226705	17091	Kankakee County	109862	162.38	3.7	4	10	58.2	94.4	0500000US17091	89.9	49.6	38.9	75.6	14.5	0.5	1	0	3	11.5	17091
new.row645	17093	122933	1.952283093	0.536877818	0.512474266	0.024403544	0.45553268	0.780913285	0.154555725	0.065076104	0.008134514	0.089479633	0.463667229	0.040672562	0.01626903	0.089479648	0.032538055	0.056941595	0.008134508	0.008134511	0.073210618	0.056941581	0.008134522	17093	Kendall County	128990	402.64	2.5	2	3.4	69.2	96	0500000US17093	93.4	50	36.1	73.6	8	0.3	3	0	5.5	21	17093
new.row646	17095	51374	2.68618362	1.284696433	1.245766298	0.038930203	0.350371797	0.720208682	0.23358116	0.097325496	0.058395304	0.058395304	0.272511406	0.136255702	0.019465102	0.116790599	0.058395291	0.428232146	0.0194651	0.0778604	0.116790598	0.0778604	0.136255709	17095	Knox County	49699	69.37	0	5	11.1	50.7	94.4	0500000US17095	88.8	50.8	42.3	83.7	8.2	0.1	1	0	2.6	6.2	17095
new.row647	17097	704476	3.947614869	1.548668824	1.469177109	0.079491708	0.863052817	1.18669765	0.21150473	0.069555242	0.136271499	0.161822407	0.607543755	0.088008677	0.072394236	0.132013013	0.056779792	0.160402916	0.005677979	0.034067876	0.210085232	0.079491709	0.044004338	17097	Lake County	696535	1569.94	0.9	2	5.3	63.1	93.2	0500000US17097	90.8	50.4	38.7	67.1	6.8	0.7	8.5	0.1	7.5	22.8	17097
new.row648	17099	111151	2.896959843	1.160583323	1.08860916	0.071974159	0.539806247	0.908673791	0.314886965	0.116958005	0.01799354	0.116958006	0.341877277	0.071974157	0.017993542	0.107961237	0.089967701	0.251909552	0.02699031	0.044983853	0.188932174	0.035987079	0.044983849	17099	LaSalle County	108669	95.73	0	5	10.5	59.3	95.7	0500000US17099	91.1	50.9	41.9	88.3	2.8	0	0.9	0	3.5	10.5	17099
new.row649	17101	16457	1.336817253	0.546879871	0.546879871	0	0.182293258	0.364586535	0.121528818	0.060764421	0	0	0.182293238	0.121528825	0.060764421	0	0.06076441	0.364586423	0	0.06076441	0.182293247	0.060764421	0	17101	Lawrence County	15678	42.12	24.1	6	10.2	47.1	91.8	0500000US17101	85.2	56.3	40.9	86.2	8	0.2	0.4	0	0.8	2.3	17101
new.row650	17103	34670	2.509374121	0.807614607	0.692241121	0.115373525	0.519180995	0.894144766	0.317277187	0.144216906	0.086530137	0.115373524	0.230747052	0.144216906	0	0.115373529	0.028843381	0.346120537	0	0.057686754	0.115373527	0.028843386	0.057686756	17103	Lee County	34096	47.04	0	5	7.2	54.1	96.3	0500000US17103	90	53.2	42.8	88.1	5.3	0	0.6	0	1	6.8	17103
new.row651	17105	36812	2.526350122	1.086602103	1.032272005	0.054330106	0.271650559	0.760621564	0.135825271	0.108660209	0	0.162990334	0.353145722	0.10866024	0.054330108	0.135825271	0.108660219	0.217320439	0	0.081495172	0.21732043	0.027165057	0.054330106	17105	Livingston County	35648	34.14	0	5	8	57.5	95.4	0500000US17105	90.5	51.1	41.9	91.4	3.6	0	0.5	0	1.4	5.1	17105
new.row652	17107	29488	1.831253315	0.406945151	0.406945151	0	0.37303308	0.712154083	0.305208902	0.169560495	0	0	0.237384699	0.169560469	0.033912098	0.067824203	0.067824194	0.440857251	0	0	0.305208855	0.067824209	0	17107	Logan County	28618	46.3	21.1	5	8.6	52.8	96.6	0500000US17107	91.5	48.6	40.3	88.7	6	0.2	0.3	0	0.4	3.5	17107
new.row653	17109	31597	2.27869729	0.886160062	0.886160062	0	0.379782828	0.696268659	0.158242863	0.189891424	0.031648568	0.063297143	0.253188568	0.158242855	0.03164858	0.06329714	0.063297148	0.28483711	0.031648571	0.063297143	0.126594296	0	0.063297137	17109	McDonough County	29682	50.36	3.9	5	10.7	55.6	93.9	0500000US17109	94.4	48.7	34.9	88.1	5.3	0	2.5	0	0.7	3	17109
new.row654	17111	308043	2.898945864	1.016091915	0.964151093	0.051940799	0.649260001	0.951165893	0.279181794	0.084403798	0.051940797	0.155822396	0.379817118	0.081157499	0.0389556	0.123359392	0.038955601	0.107127898	0.0064926	0.016231501	0.126605702	0.0876501	0.064926001	17111	McHenry County	307774	510.26	0.5	2	4.1	66.5	95.1	0500000US17111	93.9	50.1	40.5	86	1.5	0.2	2.9	0	2.1	14.3	17111
new.row655	17113	173231	2.817047615	1.269980432	1.21225405	0.057726384	0.525310141	0.686944016	0.196269718	0.051953754	0.063499026	0.063499033	0.311722512	0.126998052	0.051953748	0.092362219	0.063499032	0.115452783	0.017317917	0.028863198	0.13277069	0.046181113	0.057726391	17113	McLean County	171517	144.94	5.5	4	7.5	61.8	95.5	0500000US17113	95.9	49	34	81	8.5	0.2	5.1	0	1.1	5.3	17113
new.row656	17115	107587	2.974336883	1.431399864	1.375631006	0.055768816	0.483329755	0.76217387	0.16730646	0.111537638	0.018589606	0.037179213	0.427560937	0.120832456	0.018589606	0.111537639	0.046474014	0.316023325	0.018589608	0.065063625	0.269549296	0.055768819	0.083653216	17115	Macon County	104009	179.11	3.7	4	10.6	54.2	95.2	0500000US17115	92.4	48.2	40.7	76	17	0	1.4	0.1	0.8	2.5	17115
new.row657	17117	45960	1.958224488	0.543951235	0.543951235	0	0.326370775	0.848563916	0.369886864	0.195822465	0	0.087032204	0.195822456	0.087032199	0	0.021758046	0.130548308	0.282854678	0.043516108	0	0.261096621	0.065274151	0.021758046	17117	Macoupin County	44926	52.06	20.3	2	11.1	54.9	95.9	0500000US17117	91	49.7	44	95.3	1.1	0.1	0.5	0	0.5	1.3	17117
new.row658	17119	266153	2.994518069	1.074569888	1.048269231	0.026300661	0.702603416	0.920523204	0.319365181	0.097688172	0.048844085	0.105202647	0.34942306	0.097688175	0.075144749	0.078901983	0.045086846	0.232948714	0.018786187	0.041329613	0.225434238	0.052601321	0.052601323	17119	Madison County	262966	367.49	0	2	7.9	60	94.9	0500000US17119	93.3	49	39.9	85	8.6	0.1	1	0	0.8	3.7	17119
new.row659	17121	38305	2.871687586	1.618587678	1.592481482	0.026106252	0.234956253	0.678762615	0.182743751	0.156637509	0.078318756	0	0.26106252	0.104425011	0.026106252	0.104425009	0.104425005	0.391593833	0.026106251	0.026106251	0.234956248	0.078318754	0.052212504	17121	Marion County	37205	65	9.5	5	11.7	55.3	93.4	0500000US17121	90	49.3	41.9	91.1	4.3	0	0.7	0	0.5	2.2	17121
new.row660	17123	11925	1.257861743	0.335429759	0.335429759	0	0.251572323	0.503144728	0.167714875	0.083857438	0	0	0.251572321	0	0	0	0.167714884	0.251572333	0	0.083857437	0.251572321	0	0	17123	Marshall County	11438	29.57	0	3	9.6	54	95.9	0500000US17123	92	50.3	46.2	94.4	0.6	0	0.2	0	1.1	3.1	17123
new.row661	17125	13904	1.941887275	0.503452336	0.431530577	0.071921759	0.575373955	0.503452227	0.287687006	0.071921743	0	0	0.143843501	0.071921743	0	0.071921743	0.215765256	0.359608725	0	0.143843509	0.431530507	0	0	17125	Mason County	13359	24.77	34.8	6	9.7	54.2	95.1	0500000US17125	91.3	49.2	45.4	96.4	0.5	0.1	0.3	0	0.4	1.4	17125
new.row662	17127	14594	2.535288691	0.890776974	0.890776974	0	0.342606535	0.89077686	0.411127828	0.068521312	0	0.068521311	0.342606554	0.13704263	0.068521312	0.205563942	0	0.411127854	0.205563926	0	0.34260654	0	0.068521311	17127	Massac County	13772	58.06	26.6	5	8.7	50.1	92.1	0500000US17127	87.7	48.6	44.1	88.3	6.6	0	0.4	0	0.2	3.2	17127
new.row663	17129	12416	1.288659768	0.322165042	0.322165042	0	0.402706197	0.322164972	0.080541228	0	0	0	0.241623711	0	0	0.080541228	0.161082489	0.241623717	0.080541228	0	0.402706284	0.080541241	0	17129	Menard County	12196	38.79	44.2	4	5.1	59.8	97.5	0500000US17129	95	49.3	42.8	95.9	0.9	0	0.4	0	0.1	1.3	17129
new.row664	17131	15794	1.582879641	0.379891038	0.379891038	0	0.126630361	0.823097335	0.316575962	0.253260769	0	0	0.253260725	0.063315181	0	0.063315181	0.126630361	0.189945542	0.063315181	0	0.126630361	0	0	17131	Mercer County	15437	27.51	0	3	5.6	57.8	94.7	0500000US17131	92.4	50.7	44.7	95.3	0.6	0	0.5	0	0.6	2.8	17131
new.row665	17133	33739	3.497436381	1.067014443	0.978096648	0.088917866	0.770621506	1.304128694	0.503867942	0.118557163	0	0.266753607	0.414950059	0.177835758	0.088917862	0.029639297	0.059278584	0.207475037	0	0.029639289	0.17783576	0.059278586	0.059278586	17133	Monroe County	34637	89.96	2.8	2	3	66.8	97.9	0500000US17133	95.7	50.2	42.5	96.6	0.6	0.1	0.6	0	0.8	1.7	17133
new.row666	17135	29173	2.228087545	0.754122038	0.685565457	0.068556546	0.342782706	0.754121909	0.137113084	0.102834814	0	0.171391365	0.342782711	0.068556548	0.034278271	0.102834814	0.171391369	0.342782698	0	0.068556546	0.239947906	0	0.068556546	17135	Montgomery County	28414	40.38	13.7	6	9.1	49.3	95.2	0500000US17135	89.7	52.9	42.7	93.6	2.8	0.1	0.5	0	0.5	1.9	17135
new.row667	17137	34442	2.613088643	0.929098183	0.900063901	0.029034324	0.638755014	0.609720625	0.174205915	0.087102951	0	0.058068642	0.290343131	0.116137285	0.029034324	0.20324024	0.087102957	0.261308876	0.029034324	0.029034322	0.232274553	0.058068638	0.145171604	17137	Morgan County	33658	59.17	13.3	5	7.2	52.3	95.6	0500000US17137	89.6	49.6	41.4	88.8	5.1	0.1	0.8	0	0.7	2.7	17137
new.row668	17139	14711	1.563456027	0.815715994	0.815715994	0	0	0.475834366	0.203929037	0	0	0	0.271905389	0.067976336	0	0.067976336	0.135952662	0.679763405	0.203928995	0	0.339881679	0	0.067976336	17139	Moultrie County	14501	43.17	25.1	6	6.9	57.9	86.1	0500000US17139	86.4	49.3	40.5	96.3	1	0	0.1	0	0.6	1.7	17139
new.row669	17141	51619	1.956643931	0.639299464	0.619926751	0.019372713	0.503690477	0.65867216	0.329336099	0.154981692	0.019372715	0.058118138	0.096863561	0.077490843	0.019372711	0.019372712	0.038745424	0.309963387	0.019372713	0.096863554	0.154981692	0.019372712	0.058118133	17141	Ogle County	50643	66.76	10.9	5	4.7	59.8	95.1	0500000US17141	91.3	50	42.3	89.6	1.1	0.4	0.5	0	1.8	10.9	17141
new.row670	17143	186145	3.996884145	1.8157887	1.724462049	0.091326656	0.601681491	1.133524993	0.300840751	0.085954495	0.075210182	0.096698807	0.574820748	0.145048223	0.053721559	0.134303899	0.112815274	0.311585054	0.016116469	0.102070965	0.220258397	0.085954505	0.080582342	17143	Peoria County	179179	289.37	0	3	9.9	57.4	93.7	0500000US17143	92.9	48.8	38.1	70.1	17.6	0.2	4.5	0	1.9	5.3	17143
new.row671	17145	21467	2.003074625	0.605580664	0.558997521	0.046583109	0.419248155	0.745330095	0.372665052	0.093166252	0	0.093166249	0.186332516	0.046583132	0	0.093166241	0.093166252	0.232915647	0.046583109	0	0.139749388	0.139749363	0.046583127	17145	Perry County	20916	47.35	4.2	6	12.6	45.8	96.1	0500000US17145	84.5	54.6	42.2	87	7.9	0	0.6	0	1.3	3.2	17145
new.row672	17147	16433	1.277916501	0.365118957	0.365118957	0	0.425972138	0.304265808	0.182559484	0.060853143	0	0	0.060853143	0.121706324	0	0	0.060853159	0.304265811	0	0	0.182559468	0	0.060853143	17147	Piatt County	16344	37.21	12.2	4	4.5	61.6	96.1	0500000US17147	93.9	49.3	41.8	96	1	0.1	0.1	0	0.2	1.5	17147
new.row673	17149	15930	2.385436532	0.753295632	0.753295632	0	0.376647827	0.75329565	0.313873319	0	0	0	0.439422331	0.188323904	0	0.125549269	0.188323913	0.376647959	0	0	0.188323909	0.062774635	0.062774635	17149	Pike County	15561	18.72	15.2	6	8.9	54.8	94.1	0500000US17149	91	50.1	42.8	96.3	0.7	0	0.3	0.6	0.5	1.5	17149
new.row674	17151	4360	0.917431399	0	0	0	0	0.917431399	0	0	0.22935778	0	0.688073202	0	0	0	0	0	0	0	0.22935778	0	0	17151	Pope County	4177	11.33	16.1	6	9.6	39.7	96	0500000US17151	88.2	51.8	49.7	90.1	3.3	3	0	0	0.1	3.1	17151
new.row675	17153	5691	1.932876342	0.17571606	0	0.17571606	0.17571606	1.405728207	0.17571606	0	0	0.527148135	0.702864333	0	0	0	0.17571606	0.527148135	0	0.351432075	0.351432095	0	0	17153	Pulaski County	5335	26.78	48.2	6	15.2	41.8	93.1	0500000US17153	88.1	50.2	43.9	63.8	31.5	0	0.2	0	0	1.9	17153
new.row676	17155	5771	1.559521839	0.693120902	0.693120902	0	0.346560367	0.173280201	0.173280201	0	0	0	0	0	0	0	0.346560367	0	0	0	0.173280201	0	0	17155	Putnam County	5739	35.83	0	5	4.1	57.6	96.9	0500000US17155	93.6	51.3	47.4	94.4	0.3	0	0.7	0.3	1.8	6.3	17155
new.row677	17157	32829	2.010417621	0.974747981	0.974747981	0	0.304608731	0.456913096	0.243686975	0	0	0.091382623	0.121843494	0.121843498	0.030460881	0.030460881	0.091382627	0.15230437	0	0	0.213226109	0.1218435	0.060921752	17157	Randolph County	31782	55.23	5.6	6	8.8	50	95.1	0500000US17157	86	54.2	43	87.5	8	0.1	0.7	0.1	1.5	3.2	17157
new.row678	17159	15953	2.444681332	0.689525638	0.626841246	0.062684125	0.31342067	1.002946233	0.376104813	0.125368263	0.125368262	0.062684125	0.313420687	0.250736546	0.12536827	0.062684139	0	0.250736539	0	0	0.188052394	0.125368262	0.188052397	17159	Richland County	15513	43.09	25.4	6	7.4	60.1	94.2	0500000US17159	92.1	49.9	42.2	94.8	0.6	0	0.3	0	1.6	1.8	17159
new.row679	17161	146205	3.385657134	1.477377656	1.395301179	0.082076534	0.478779795	1.039636167	0.51981808	0.054717689	0.061557409	0.047877969	0.355664985	0.177832509	0.034198558	0.075236825	0.102595668	0.205191337	0.034198556	0.013679422	0.198351639	0.041038272	0.047877984	17161	Rock Island County	141879	331.77	0	3	10.9	57.9	93.7	0500000US17161	89.6	49.6	40.2	75	10.7	0.2	2.6	0.2	4.3	13.5	17161
new.row680	17163	264433	2.908108885	1.111812793	1.062651102	0.049161791	0.506744585	0.884912239	0.279844053	0.098323581	0.026471733	0.079415202	0.400857715	0.121013643	0.07185185	0.136140343	0.075633522	0.219337215	0.022690056	0.030253406	0.170175433	0.052943465	0.045380117	17163	St. Clair County	259686	394.8	0	2	9.7	58.9	94.6	0500000US17163	92.2	48.6	39.4	61.9	28.3	0.4	1.6	0	1.6	4.5	17163
new.row681	17165	24430	2.74252958	1.227998346	1.105198505	0.122799831	0.327466247	0.654932502	0.245599696	0.122799836	0	0.081866553	0.204666377	0.122799836	0.081866556	0.16373311	0.163733113	0.368399504	0.040933277	0.040933276	0.327466299	0.04093328	0.163733117	17165	Saline County	23491	61.85	16	6	14.2	52.6	94.4	0500000US17165	88.2	49	43.2	92.9	2.5	0.1	0.7	0.1	0.4	1.8	17165
new.row682	17167	198134	3.285655193	1.493938463	1.428326357	0.065612167	0.56022691	0.86809934	0.262448668	0.050470891	0.075706342	0.050470893	0.429002605	0.105988872	0.040376715	0.141318504	0.075706334	0.282636999	0.040376717	0.090847611	0.242260308	0.070659243	0.035329626	17167	Sangamon County	194672	224.2	4.3	4	8.8	58.7	96.2	0500000US17167	93.2	48.4	40.6	79.9	12.7	0.1	2.2	0	0.5	2.5	17167
new.row683	17169	7181	1.531820075	0.696281787	0.696281787	0	0.139256375	0.557025497	0.278512748	0	0	0	0.278512748	0.139256374	0	0	0	0.139256375	0	0	0.278512749	0	0	17169	Schuyler County	6768	15.48	42.5	6	7.3	51.7	90.4	0500000US17169	91.7	55.4	48.2	92.7	3.7	0	0.3	0	0.8	2.5	17169
new.row684	17171	5109	0.978665079	0.195733014	0.195733014	0	0.195733014	0.58719905	0.195733014	0	0	0	0.391466036	0	0	0	0	0.391466028	0	0	0	0	0	17171	Scott County	4951	19.73	7.1	5	7.8	56.1	95	0500000US17171	92.7	50.4	44.7	95.8	0	0.1	0.8	0	1	1.4	17171
new.row685	17173	21906	1.232539037	0.319547171	0.319547171	0	0.182598372	0.547795065	0.182598359	0.091299179	0	0.045649592	0.228247982	0.045649601	0	0.09129919	0.045649592	0.273897565	0.045649601	0.045649601	0.136948771	0.091299193	0	17173	Shelby County	21634	28.52	30.5	6	7.3	59.8	95.6	0500000US17173	93.9	49.6	44.9	97.1	0.3	0.2	0.3	0.2	0.3	1.2	17173
new.row686	17175	5551	2.522068314	0.360295409	0.360295409	0	0.180147695	1.261033657	0.540443104	0	0	0.180147695	0.540443104	0.180147695	0	0	0.540443104	0.540443104	0.180147704	0	0.360295399	0	0	17175	Stark County	5342	18.54	0	3	8.1	55.7	94.3	0500000US17175	90.9	50.4	44.8	94.3	1.1	0	0.9	0	1.1	2.3	17175
new.row687	17177	45839	2.661489245	0.719910952	0.719910952	0	0.589018075	1.068958741	0.32723223	0.130892919	0.043630974	0.130892911	0.43630967	0.043630972	0	0.1527084	0.087261943	0.327232262	0.043630971	0.043630971	0.174523863	0.087261939	0.043630973	17177	Stephenson County	44498	78.82	13.4	5	10	55.8	93.9	0500000US17177	91.8	48.9	45.6	83.3	8.7	0.2	0.9	0	1	4.6	17177
new.row688	17179	134695	2.026801321	0.801811416	0.764690535	0.037120908	0.378633197	0.608782797	0.237573776	0.051969259	0.022272543	0.081665985	0.215301235	0.126211063	0.007424182	0.066817623	0.0371209	0.319239772	0.029696721	0.044545083	0.155907789	0.059393445	0.04454508	17179	Tazewell County	131803	203.09	8.2	3	5.8	58.9	95.1	0500000US17179	93.7	49.5	41.6	94.4	1.2	0.1	1.1	0	0.4	2.6	17179
new.row689	17181	17267	2.316557593	0.63705346	0.63705346	0	0.289569701	1.042450996	0.231655749	0.057913951	0	0.115827876	0.637053235	0.173741824	0.057913951	0.057913951	0.057913943	0.86870902	0	0.057913948	0.173741801	0.115827876	0.057913951	17181	Union County	16653	40.28	14.2	6	13.5	48.2	93.6	0500000US17181	88	50.6	44.7	91.3	1.5	0.2	0.3	0.2	0.2	5.3	17181
new.row690	17183	79207	2.184150243	1.010011692	0.934260731	0.075750885	0.26512807	0.606007068	0.164126905	0.025250293	0.025250295	0.075750867	0.315628659	0.12625148	0.025250295	0.07575088	0.075750879	0.303003513	0.037875439	0.075750876	0.202002333	0.03787544	0.063125735	17183	Vermilion County	75758	84.33	6.7	4	12.5	51.8	95	0500000US17183	90.6	50.1	40.8	79.6	14.5	0.1	1	0	1	5.4	17183
new.row691	17185	11568	1.988243338	0.864453553	0.864453553	0	0.259336071	0.605117496	0.3457815	0.086445371	0	0	0.172890742	0	0	0.259336124	0	0.172890748	0	0.086445377	0.172890758	0.086445371	0	17185	Wabash County	11520	51.6	19.5	6	9.8	55.9	94.4	0500000US17185	93	48.7	43.8	93.5	1	0	1.2	0	0.8	3	17185
new.row692	17187	17429	2.06552291	0.688507608	0.631132084	0.05737564	0.401629478	0.631131917	0.172126919	0.114751279	0	0.057375639	0.286878197	0.11475128	0	0.05737564	0.172126914	0.344253824	0.05737564	0.057375639	0.114751282	0	0	17187	Warren County	16844	31.05	0	6	9.4	57.2	94	0500000US17187	87.5	49.6	40.1	84.9	3.8	1	1.5	0.4	5.6	10.3	17187
new.row693	17189	14260	1.542777069	0.561009723	0.561009723	0	0.280504823	0.63113613	0.210378691	0.140252455	0	0.070126237	0.210378682	0	0	0	0.070126227	0.210378685	0	0	0.280504901	0	0	17189	Washington County	13887	24.68	11.6	6	4.3	61.5	96.8	0500000US17189	92.5	50.9	44	96.1	0.8	0.1	0.2	0	0.3	1.5	17189
new.row694	17191	16569	1.689902751	0.784597695	0.663890325	0.120707333	0.181061018	0.422475781	0.060353667	0.120707333	0	0	0.241414689	0.120707333	0	0.060353667	0.120707331	0.422475796	0	0	0.241414689	0.060353667	0.060353667	17191	Wayne County	16215	22.72	8.7	6	10.7	55.7	88.4	0500000US17191	89.3	50.2	42.9	96.2	0.8	0	0.5	0	1.1	1.7	17191
new.row695	17193	14186	1.691808873	0.352460177	0.352460177	0	0.352460152	0.775412185	0.140984071	0.211476105	0	0.070492034	0.352460153	0	0	0.070492035	0.140984069	0.493444213	0	0.070492029	0.140984071	0	0.070492035	17193	White County	13537	27.36	19.5	6	12.6	53.2	92.8	0500000US17193	88.5	48.9	44.7	96.7	0.8	0.1	0.5	0	0.4	1.5	17193
new.row696	17195	56823	2.04142689	0.56315226	0.56315226	0	0.439962696	0.809531293	0.387167191	0.105591048	0.017598507	0.035197014	0.263977629	0.087992534	0	0.123189567	0.017598506	0.439962717	0.087992544	0.123189554	0.140788064	0.052795523	0.017598507	17195	Whiteside County	55175	80.64	0	5	8.3	59.2	94.5	0500000US17195	90.8	50.3	43.5	89	1.1	0.2	0.6	0	1.9	12.7	17195
new.row697	17197	687727	2.854330241	0.927693671	0.869531084	0.058162616	0.597620856	1.042564826	0.206477267	0.077065465	0.047984157	0.161401251	0.549636706	0.082881726	0.042167894	0.10760084	0.053800419	0.125049618	0.017448785	0.027627245	0.149768731	0.053800413	0.027627241	17197	Will County	690743	825.35	0.6	2	4.9	65.3	94.5	0500000US17197	91.6	50	38.7	67.8	11.5	0.4	5.9	0	6.4	18.6	17197
new.row698	17199	67477	3.734605868	2.045141296	1.956222017	0.088919189	0.429776069	0.859552245	0.266757582	0.118558926	0	0.029639726	0.444595954	0.133378786	0.029639725	0.14819864	0.088919197	0.326037022	0	0.044459595	0.222297968	0.029639734	0.118558941	17199	Williamson County	66597	158.51	7.3	4	8.9	55.9	94.4	0500000US17199	92.7	50.3	41.2	89.4	3.3	0.5	1.5	0	0.8	2.9	17199
new.row699	17201	287512	2.935529757	1.217340436	1.175603043	0.041737386	0.598235911	0.80692289	0.194774477	0.062606082	0.062606085	0.073040429	0.413895769	0.083474773	0.024346809	0.139124631	0.066084195	0.226077517	0.034781157	0.034781159	0.177383898	0.083474776	0.04173739	17201	Winnebago County	282572	550.43	2.8	3	11.7	57.6	93.6	0500000US17201	88.5	49.1	39.5	71.7	13.4	0.3	2.9	0	4.1	14.1	17201
new.row700	17203	38942	1.283960727	0.359509034	0.333829823	0.025679211	0.231112929	0.513584318	0.282471346	0	0.051358426	0.07703764	0.102716847	0.025679218	0.025679213	0.025679213	0.102716856	0.256792153	0.025679213	0	0.128396077	0	0	17203	Woodford County	38459	72.87	0	3	5.4	61.4	95.4	0500000US17203	94.2	50.1	40.1	95.6	0.6	0	0.6	0	0.7	1.9	17203
new.row701	18001	35018	1.941858387	0.628248384	0.628248384	0	0.399794465	0.742475355	0.228453994	0.171340451	0	0.085670238	0.257010676	0.057113491	0.028556744	0.085670226	0	0.257010686	0.05711349	0	0.199897213	0.057113482	0.057113491	18001	Adams County	35777	105.52	0.5	5	7.4	59.9	79.1	0500000US18001	86.7	50.2	33.4	94.5	0.6	0	0.1	0	1.1	4.7	18001
new.row702	18003	367747	3.72810653	1.675064688	1.607083164	0.067981523	0.524817331	1.123054677	0.179471217	0.111489694	0.070700784	0.119647475	0.641745545	0.152278617	0.067981519	0.146840086	0.038069653	0.201225301	0.013596304	0.046227435	0.122366738	0.089735608	0.062542997	18003	Allen County	379299	576.96	0.7	3	8.8	63.5	92.1	0500000US18003	90.1	49.3	36.1	74.4	11.2	0.2	4.7	0	3.1	8	18003
new.row703	18005	81024	3.357030289	1.295912357	1.271228353	0.024684044	0.678811208	1.061414006	0.222156396	0.222156402	0.037026066	0.086394152	0.493680944	0.111078204	0.03702607	0.086394156	0.08639415	0.148104258	0.012342025	0.024684044	0.172788302	0.086394144	0.09873618	18005	Bartholomew County	83779	205.87	6.5	4	8.3	62.6	94.2	0500000US18005	91.8	50.6	38	82.1	1.6	0.1	8.1	0	3.5	7.9	18005
new.row704	18007	8685	0.575705273	0	0	0	0.115141052	0.115141052	0	0	0	0	0.115141052	0	0	0.115141052	0.230282116	0.345423157	0.115141052	0	0.115141052	0	0	18007	Benton County	8748	21.52	13.6	4	10	60.3	93.8	0500000US18007	88.6	50.4	40.4	93.8	1.2	0	0.1	0.2	0.7	5.9	18007
new.row705	18009	12214	1.964958347	0.491239555	0.491239555	0	0.327493159	0.736859336	0.245619797	0.081873271	0	0	0.409366291	0.081873257	0.081873271	0.163746534	0.081873257	0.245619785	0	0.081873257	0.081873263	0	0.245619797	18009	Blackford County	11758	71.23	0	6	11.3	53	92.9	0500000US18009	90.4	48.8	44	95.3	1	0.1	0.1	0	0.2	1.2	18009
new.row706	18011	63013	3.745258772	1.42827674	1.348928027	0.079348717	0.809356732	1.301318702	0.190436893	0.142827663	0.031739485	0.063478972	0.872835761	0.063478956	0.03173949	0.031739484	0.079348702	0.222176365	0.031739482	0.03173949	0.174567158	0.063478958	0.031739491	18011	Boone County	67843	160.42	6.1	2	5.1	67.3	95.5	0500000US18011	95	49.9	38.3	89.7	2.2	0.1	3.1	0	0.8	3.5	18011
new.row707	18013	15007	1.599253493	0.3998134	0.3998134	0	0.133271127	0.732991242	0.06663557	0.13327113	0	0.066635565	0.466449007	0.06663557	0	0.133271142	0.13327113	0.26654228	0	0.133271145	0.13327113	0	0	18013	Brown County	15092	48.37	41.9	2	6.7	55.4	92.4	0500000US18013	92.9	50.1	50.7	96	0.6	0.3	0.6	0.4	0.2	2.1	18013
new.row708	18015	19994	1.450435072	0.450134982	0.450134982	0	0.450135026	0.450135102	0.150045027	0.100030002	0	0	0.200060022	0	0	0	0.100030009	0.100029995	0.050014994	0	0.050015001	0.050015001	0	18015	Carroll County	20257	54.42	37.1	4	4.4	58.4	89	0500000US18015	90.3	50.9	43.1	95.8	0.7	0	0.1	0	1.1	4.7	18015
new.row709	18017	38248	2.771386576	1.385693149	1.22882219	0.156870962	0.41832249	0.70591936	0.104580638	0.130725788	0.026145154	0.026145158	0.418322546	0.104580631	0.02614516	0.130725787	0	0.235306422	0	0.078435475	0.130725791	0.026145154	0.104580637	18017	Cass County	37689	91.44	7.2	5	10.1	60.1	92.5	0500000US18017	85.7	49.7	41.3	82.2	1.3	0.5	1.4	0	8.2	16.8	18017
new.row710	18019	114893	3.333536527	1.827787493	1.740750133	0.087037507	0.435187517	0.792041273	0.165371243	0.095741255	0.043518751	0.069630002	0.41778001	0.121852507	0.034814998	0.087037508	0.034815003	0.278520008	0.026111249	0.060926254	0.121852507	0.078333759	0.026111251	18019	Clark County	118302	317.27	3.7	2	6.3	63.8	93.6	0500000US18019	90.5	49.2	39.6	84.6	7.1	0.3	1	0	1.4	5.9	18019
new.row711	18021	26375	1.668246494	0.492891067	0.492891067	0	0.189573452	0.796208504	0.265402835	0.113744079	0	0.113744073	0.30331755	0.0379147	0.037914692	0.075829389	0.037914692	0.151658764	0	0	0.189573454	0	0	18021	Clay County	26225	73.34	7.9	4	7.4	56.1	95.2	0500000US18021	91.4	49.7	41.1	95.2	0.4	0	0.2	0.1	0.5	1.8	18021
new.row712	18023	32455	2.187644404	0.801109234	0.801109234	0	0.431366518	0.708673521	0.061623785	0.092435691	0	0.061623794	0.492990336	0.030811896	0.030811896	0.123247572	0.061623785	0.246495132	0	0	0.18487137	0.092435681	0.061623792	18023	Clinton County	32399	79.97	8.4	5	5.8	61.7	91.8	0500000US18023	87	50.2	36.7	85.1	0.8	0	0.5	0	6.8	17	18023
new.row713	18025	10598	0.943574438	0.377429727	0.377429727	0	0.188714871	0.283072294	0	0	0	0.094357423	0.188714871	0.094357448	0	0	0	0.188714866	0	0	0.188714856	0	0	18025	Crawford County	10577	34.61	65.5	6	15.8	51.4	93.1	0500000US18025	85.7	51.6	44.6	95.3	0.8	0	0.1	0	0.3	0.8	18025
new.row714	18027	32777	2.349208209	0.945785128	0.915275935	0.030509193	0.244073589	0.823748414	0.244073631	0.152545993	0	0.030509196	0.396619587	0.122036799	0	0.091527604	0.122036794	0.366110438	0.061018391	0.061018392	0.152545998	0.061018397	0.061018395	18027	Daviess County	33351	77.65	0.8	5	7.2	61.6	76.4	0500000US18027	77	49.9	34.9	92.2	1.6	0.1	0.2	0	1.7	5.7	18027
new.row715	18029	49564	3.086918253	1.513194911	1.472842844	0.040351871	0.322814962	0.72633365	0.14123155	0.080703747	0	0.040351872	0.464046508	0.201759358	0.020175935	0.141231552	0.16140747	0.282463096	0	0	0.221935297	0.040351869	0.100879674	18029	Dearborn County	49458	162.14	6	2	5.5	62.8	95	0500000US18029	91.1	49.9	42.3	96.2	0.6	0	0.5	0.1	0.4	1.5	18029
new.row716	18031	26480	2.567975781	1.208459151	1.208459151	0	0.264350464	0.793051449	0.188821755	0.188821757	0	0.151057404	0.264350463	0.188821757	0	0.037764346	0.075528717	0.339879152	0	0.075528704	0.22658612	0.113293068	0	18031	Decatur County	26559	71.29	25.2	5	7.1	64.2	96	0500000US18031	91.2	50.1	39.7	94.4	0.2	0	0.6	0	0.5	2.3	18031
new.row717	18033	42524	1.763709936	0.752516238	0.658451779	0.094064528	0.352741985	0.493838699	0.188129048	0.094064526	0	0.02351613	0.188129063	0.117580665	0	0.047032264	0	0.235161324	0	0.047032267	0.117580656	0	0.047032265	18033	DeKalb County	43475	119.81	2.6	5	8	62.7	93.4	0500000US18033	91.4	49.8	38.1	95.4	0.2	0.1	0.5	0	0.3	3.1	18033
new.row718	18035	115938	3.90726063	1.957943131	1.888940364	0.069002399	0.664148058	0.759026393	0.069002402	0.103503595	0.025875902	0.060377098	0.500267379	0.155255374	0.077627701	0.163880697	0.129379498	0.224257793	0.0345012	0.025875898	0.241508387	0.069002397	0.094878298	18035	Delaware County	114135	291.07	0	4	11.7	56.1	92.7	0500000US18035	90.7	48.4	35.6	87.1	6.2	0.1	1.6	0	0.7	2.7	18035
new.row719	18037	42379	3.917034293	1.911324131	1.840534184	0.070789779	0.637108031	0.991056898	0.330352285	0.165176134	0.047193185	0.141579555	0.30675571	0.188772764	0.023596599	0.094386355	0.070789787	0.306755686	0.023596588	0	0.235965937	0.117982956	0.047193191	18037	Dubois County	42736	100.01	24.8	5	6.3	66.5	95.5	0500000US18037	89.9	50.3	40	90.9	1.6	0.2	0.5	0	2.5	8.7	18037
new.row720	18039	202924	2.616743254	1.222132484	1.192564745	0.029567722	0.468155557	0.704697353	0.177406315	0.068991347	0.029567718	0.064063393	0.36466854	0.068991352	0.024639768	0.05913544	0.068991347	0.192190191	0.009855907	0.044351578	0.1478386	0.083775204	0.049279532	18039	Elkhart County	206341	445.49	2.4	4	9.1	63.1	85.1	0500000US18039	82.2	49.6	35.6	79.6	5	0.3	1.1	0.1	6.8	17.3	18039
new.row721	18041	23426	3.927260763	2.219755513	2.177068172	0.042687618	0.256125665	0.939127474	0.170750449	0.085375221	0.042687618	0	0.640314249	0.170750447	0.085375229	0.170750412	0.085375221	0.042687614	0	0	0.128062828	0.042687603	0	18041	Fayette County	23102	107.44	0	5	12.4	54.4	92.5	0500000US18041	85.2	49.2	43	94.6	1.2	0.3	0.2	0	0.6	1.5	18041
new.row722	18043	76481	4.563225009	2.445051494	2.379676057	0.065375709	0.862959411	0.902184872	0.156901719	0.091525998	0.039225427	0.104601138	0.509930582	0.117676286	0.05230057	0.143826562	0.03922543	0.196127148	0.026150286	0	0.169976855	0.078450859	0.065375716	18043	Floyd County	78522	530.75	0.8	2	6.6	61.5	94.7	0500000US18043	92.4	48.9	39.8	88	5	0.1	1.2	0	0.7	3.7	18043
new.row723	18045	16620	1.383874752	0.361010824	0.361010824	0	0.300842365	0.541516334	0.120336937	0.180505419	0.060168468	0.06016847	0.12033695	0	0	0.06016846	0.12033693	0.18050542	0	0.06016847	0.240673914	0	0	18045	Fountain County	16346	41.31	20.1	6	8.9	58.5	91.8	0500000US18045	88.9	50.1	43.1	95.5	0.3	0.2	0.5	0	0.4	2.8	18045
new.row724	18047	22835	2.452375837	1.357565248	1.313772669	0.043792431	0.394131845	0.481716765	0.043792425	0.175169691	0	0	0.262754542	0.087584845	0.043792425	0	0.087584856	0.043792426	0	0	0.131377298	0	0	18047	Franklin County	22758	59.2	32.9	6	4.8	63	94.1	0500000US18047	89.5	49.8	41.8	96.7	0.1	0	0.6	0	0.6	1.3	18047
new.row725	18049	20296	2.414268791	1.08395763	0.985415907	0.098541573	0.443437136	0.64052029	0.147812378	0.197083183	0	0	0.295624729	0	0	0.098541572	0.147812352	0.295624831	0	0.098541581	0.295624754	0.049270797	0	18049	Fulton County	19974	54.22	0	6	10.6	55.2	89.1	0500000US18049	87.3	50.2	40.9	91.2	1.2	0.1	0.1	0	5	5.5	18049
new.row726	18051	33596	2.559828638	0.982259841	0.922728958	0.059530897	0.62507444	0.654839844	0.148827238	0.089296354	0	0.119061796	0.297654411	0.089296342	0.029765444	0.089296342	0.089296341	0.148827244	0	0.02976545	0.178592688	0.119061792	0.059530902	18051	Gibson County	33659	69.05	18.2	6	6.8	60.7	95.2	0500000US18051	90.6	50.7	40.4	91.5	1.8	0	0.5	0.6	2	2	18051
new.row727	18053	67615	3.771352758	1.552909994	1.464171948	0.088737711	0.443688504	1.168379826	0.147896181	0.236633891	0.014789618	0.088737709	0.680322399	0.133106583	0.103527328	0.266213132	0.103527332	0.35495083	0	0.162685795	0.251423508	0.029579238	0.029579235	18053	Grant County	65769	158.83	6.6	5	14.1	54.5	92.9	0500000US18053	88.6	48	40.1	86	6.8	0.3	0.8	0	1.2	4.7	18053
new.row728	18055	32431	1.634238903	0.555024509	0.555024509	0	0.33918165	0.555024511	0.215842869	0.154173471	0	0	0.185008168	0.092504092	0.030834693	0.030834689	0.030834698	0.246677557	0	0.123338776	0.215842876	0.061669385	0.061669389	18055	Greene County	31922	58.84	17.6	6	12	54.1	92.4	0500000US18055	88.3	50.5	43	96.7	0.6	0.1	0.1	0	0.5	1.9	18055
new.row729	18057	309687	4.992137326	1.918065606	1.805048354	0.113017337	1.039759515	1.685572829	0.27124161	0.132391734	0.116246403	0.151766151	1.013926888	0.090413869	0.038748801	0.151766133	0.067810401	0.180827748	0.012916266	0.032290665	0.219576544	0.113017342	0.058123204	18057	Hamilton County	338011	857.16	0.1	2	2.9	69.1	95.8	0500000US18057	97.2	49.3	37.8	83.2	4.1	0.1	6.5	0	1.2	4.5	18057
new.row730	18059	72776	2.322194045	0.893151593	0.865670027	0.027481587	0.453446207	0.68703966	0.109926337	0.082444747	0	0.041222373	0.453446215	0.054963171	0.041222383	0.151148725	0.041222373	0.23359351	0	0.041222382	0.164889515	0.054963168	0.041222379	18059	Hancock County	78168	255.38	0.7	2	2.8	65.9	94.3	0500000US18059	93.3	49.8	39.6	91.1	2.7	0.2	0.9	0	1.1	2.9	18059
new.row731	18061	39450	2.357414435	1.064638807	1.039290249	0.025348545	0.481622338	0.633713664	0.101394155	0.025348552	0.050697097	0.101394184	0.354879587	0.076045623	0.025348545	0.025348548	0.050697094	0.202788349	0	0.025348545	0.126742707	0.025348545	0	18061	Harrison County	40515	83.62	3.1	2	6.3	57.9	94.3	0500000US18061	90.2	50.5	42.5	96.2	0.7	0	0.6	0	0.3	2.1	18061
new.row732	18063	158170	2.895618612	1.150660642	1.106404486	0.044256177	0.600619584	0.973635946	0.170702409	0.107479299	0.018966935	0.101156976	0.575330362	0.063223114	0.00632231	0.069545422	0.031611554	0.145413156	0.012644622	0.03793387	0.145413159	0.037933869	0.069545426	18063	Hendricks County	170311	418.45	5	2	4.1	68	94.3	0500000US18063	93.5	50.3	38.4	82.5	8.1	0.2	3.2	0	1.5	4.5	18063
new.row733	18065	48649	2.26109486	0.966104142	0.94554869	0.020555405	0.369997343	0.637217601	0.102777036	0.061666224	0.041110815	0.082221632	0.349441902	0.123332438	0	0.143887852	0.020555408	0.267220289	0	0.123332438	0.20555408	0.102777011	0.061666224	18065	Henry County	47972	122.42	1.9	5	10	51.4	93.5	0500000US18065	91.1	52.9	42.2	93.6	2.4	0.1	0.5	0	0.7	2.1	18065
new.row734	18067	82457	3.662514971	1.831257335	1.782747184	0.048510135	0.691269412	0.776162126	0.169785472	0.218295603	0.012127533	0.121275327	0.254678195	0.109147794	0.036382599	0.157657936	0.060637668	0.206168035	0.024255065	0.024255066	0.157657935	0.084892729	0.072765203	18067	Howard County	82544	281.66	3.7	4	8.7	55.7	93.3	0500000US18067	91.3	48.7	41.2	85.6	7.9	0.2	1.2	0	0.7	3.8	18067
new.row735	18069	36520	1.807228786	0.711938693	0.711938693	0	0.383351604	0.49288061	0.136911268	0.136911274	0.02738225	0.027382257	0.164293543	0.082146768	0.027382256	0.027382257	0.082146768	0.301204819	0.082146772	0.027382256	0.109529016	0.027382256	0.054764508	18069	Huntington County	36520	95.44	0.3	5	7.4	60.9	93.5	0500000US18069	92.6	50.1	41.4	94.8	0.9	0.2	0.7	0.2	1.1	2.8	18069
new.row736	18071	43779	2.672514353	1.096415878	1.050732285	0.045684007	0.593892094	0.708102084	0.137052016	0.182736011	0.045683998	0.068526006	0.274104025	0.114210015	0	0.091368012	0.068526006	0.159894024	0	0.022842	0.114210013	0.022841997	0.114210014	18071	Jackson County	44231	86.84	2.6	5	8.6	61.4	91.4	0500000US18071	90	50.3	39.5	87.3	1.1	0.4	1.8	0.1	3.4	8.2	18071
new.row737	18073	33448	2.092800811	0.747428888	0.717531793	0.029897154	0.508251588	0.657737365	0.209280077	0.119588615	0	0.029897159	0.298971543	0.029897159	0	0.119588616	0.029897153	0.209280044	0	0.029897148	0.448457261	0.029897154	0.059794313	18073	Jasper County	33562	59.97	15.4	2	5.7	58.5	95	0500000US18073	92.9	50.2	41.4	89.7	1	0.1	0.2	0	2.7	6.5	18073
new.row738	18075	21107	1.279196618	0.426398764	0.426398764	0	0.284265892	0.473776411	0.189510587	0.047377647	0	0.047377655	0.189510601	0	0	0.047377647	0.047377641	0.331643569	0	0.047377655	0.236888225	0.047377647	0	18075	Jay County	20436	53.23	5.3	6	8.9	58	90	0500000US18075	87.5	50.4	39.6	95	0.3	0.1	0.4	0	0.7	3.4	18075
new.row739	18077	32293	3.468244344	1.703155675	1.703155675	0	0.619329206	0.867060953	0.154832342	0.12386585	0.061932933	0.092899404	0.433530412	0.154832331	0.030966472	0.092899389	0	0.309664643	0	0.061932924	0.185798765	0.030966466	0.154832322	18077	Jefferson County	32308	89.58	15.6	5	10.2	55.4	92.3	0500000US18077	87.9	48	41	93.6	2.1	0.1	0.8	0	0.9	3.1	18077
new.row740	18079	27840	1.975574915	0.610632093	0.610632093	0	0.179597694	0.790229976	0.143678147	0.143678167	0.035919534	0.107758628	0.359195393	0.21551725	0.035919534	0.107758601	0.035919541	0.179597681	0	0.071839073	0.179597694	0.071839073	0.035919539	18079	Jennings County	27735	73.64	22.7	5	10.1	59.5	90.1	0500000US18079	88.8	50.9	39.6	95.3	0.8	0.1	0.2	0	1.2	2.9	18079
new.row741	18081	149359	3.233819134	1.272102825	1.231931274	0.04017167	0.642746674	1.017682171	0.13390557	0.153991387	0.046866938	0.127210276	0.55570807	0.100429171	0.066952774	0.100429163	0.033476388	0.174077225	0.026781113	0.026781111	0.153991383	0.140600843	0.060257501	18081	Johnson County	158167	493.58	3.5	2	5.3	64.2	93.9	0500000US18081	92.6	49.5	37.9	87.7	2.6	0.1	4.2	0	1	3.8	18081
new.row742	18083	37763	3.574928341	1.50941398	1.456452092	0.052961895	0.503138001	1.032756933	0.079442839	0.211847572	0.052961891	0.052961897	0.635542747	0.105923762	0.052961895	0.264809475	0.105923789	0.238328527	0	0.026480945	0.238328516	0	0.079442844	18083	Knox County	36594	70.91	0.1	5	9.1	61.3	92.2	0500000US18083	89.1	50.9	38.9	91.7	2.3	0.1	0.9	0.1	0.9	2.6	18083
new.row743	18085	78720	2.604166713	0.95274402	0.940040763	0.012703253	0.482723604	0.86382116	0.190548799	0.08892276	0.012703253	0.050813008	0.520833336	0.101626014	0.050813003	0.101626009	0.050813012	0.190548782	0.025406502	0.038109756	0.165142273	0.050813007	0.101626011	18085	Kosciusko County	79456	149.52	1.4	5	5.8	63.6	89.5	0500000US18085	87.8	50.1	39	89.6	0.7	0.3	1.5	0	2.7	8.4	18085
new.row744	18087	38720	1.627066197	0.748966954	0.748966954	0	0.206611575	0.516528953	0.180785134	0.07747933	0	0	0.258264476	0.129132236	0.025826452	0	0	0.103305795	0	0.051652891	0.129132242	0	0	18087	LaGrange County	39614	104.32	35.1	6	5.5	61.7	54.9	0500000US18087	60.6	50.6	31.9	95	0.2	0	0.1	0	0.8	4.3	18087
new.row745	18089	488694	4.19280766	1.984882148	1.915309024	0.069573189	0.646621399	1.070199331	0.108452323	0.118683674	0.047064221	0.116637408	0.679361745	0.128915034	0.061388107	0.210765834	0.090035891	0.159609082	0.004092541	0.032740325	0.196441943	0.081850807	0.036832864	18089	Lake County	485493	973	0.2	2	11.4	57.3	93.2	0500000US18089	90.2	48.8	39.3	58.7	23.3	0.3	1.5	0	8.4	20.2	18089
new.row746	18091	110839	3.47350692	1.840507454	1.777352756	0.063154669	0.514259444	0.857099039	0.144353526	0.13533141	0.063154674	0.108265145	0.40599432	0.126309327	0.027066285	0.081198855	0.027066287	0.243596596	0.009022094	0.027066287	0.135331425	0.027066286	0.054132572	18091	LaPorte County	109888	183.67	0.5	4	10.5	54.9	93.6	0500000US18091	89.9	51.9	40.5	80.2	10.7	0.2	0.6	0	2.6	7.2	18091
new.row747	18093	45669	2.956053071	1.226214755	1.204318065	0.02189669	0.416037183	1.029144447	0.218966893	0.153276835	0	0.043793383	0.613107326	0.131380146	0.021896692	0.065690074	0.065690075	0.394140414	0.021896692	0.065690074	0.218966913	0.153276829	0.065690068	18093	Lawrence County	45370	101.01	16.1	5	7.6	58.1	92.9	0500000US18093	89.1	49.4	43.5	95.1	0.3	0.2	0.7	0	0.8	1.8	18093
new.row748	18095	129641	2.715190515	1.218750135	1.164754816	0.053995269	0.547666246	0.609375108	0.100276915	0.084849698	0.038568046	0.038568045	0.347112429	0.107990536	0.038568045	0.146558571	0.046281653	0.192840236	0	0.053995265	0.18512662	0.046281655	0.023140828	18095	Madison County	129569	286.71	0	2	10.2	56.1	92.2	0500000US18095	89.9	50.5	40.7	85.6	8	0.2	0.6	0	1.6	4.6	18095
new.row749	18097	939964	3.95653447	1.908583723	1.844751414	0.06383223	0.620236524	0.992591224	0.130856079	0.078726416	0.062768362	0.068087715	0.652152638	0.126600592	0.07447094	0.164899932	0.069151583	0.180857992	0.008510964	0.045746432	0.172347023	0.067023844	0.054257397	18097	Marion County	964582	2433.88	0.1	1	11	63.7	90.5	0500000US18097	87.3	48.5	34.4	56.4	28.2	0.3	3.9	0	4.7	11.1	18097
new.row750	18099	46752	2.887577035	1.197809693	1.176420247	0.021389458	0.449178673	0.876967927	0.213894587	0.192505127	0.042778918	0.106947298	0.320841902	0.192505126	0.021389454	0.064168379	0.085557829	0.278062967	0.021389458	0.04277892	0.171115663	0.064168373	0.042778921	18099	Marshall County	46258	104.27	1.3	5	6.7	60	86.7	0500000US18099	85.8	50.6	39.9	92	0.8	0.3	0.7	0	2.6	10.7	18099
new.row751	18101	10219	1.467854058	0.39142771	0.39142771	0	0.097856939	0.782855546	0.391427686	0.097856939	0	0	0.293570785	0.097856944	0.097856939	0	0	0.195713843	0	0	0.293570816	0	0	18101	Martin County	10255	30.54	15.7	6	8.9	59	92.5	0500000US18101	88.8	51.6	42	95.9	0.2	0.1	0	0	0.5	1.3	18101
new.row752	18103	36035	1.887054252	0.915776239	0.860274662	0.055501594	0.471763587	0.416261996	0.138753983	0.055501595	0.027750796	0.027750796	0.166504781	0.027750794	0	0.027750801	0.027750796	0.138753997	0	0	0.05550159	0.027750794	0.027750795	18103	Miami County	35516	95	7.1	5	11.7	52.6	90.7	0500000US18103	86.8	54.4	41.1	88.4	4.2	0.2	0.5	0	1.6	3.7	18103
new.row753	18105	144436	3.76637419	1.613171186	1.550859738	0.062311331	0.581572438	1.20468575	0.173087041	0.173087038	0.14539311	0.083081782	0.630036845	0.145393114	0.055387852	0.124622676	0.04154089	0.180010525	0	0.034617408	0.117699185	0.090005266	0.069234816	18105	Monroe County	148431	376.23	5.8	4	9.8	58.6	94.2	0500000US18105	94.7	49.9	30.8	84.4	3.6	0.1	6.6	0	0.7	3.8	18105
new.row754	18107	38288	2.664020009	1.12306733	1.096949489	0.026117841	0.47012119	0.861888876	0.104471381	0.104471372	0.026117843	0.078353537	0.548474721	0.052235683	0	0.104471382	0.05223569	0.287296279	0	0.026117842	0.156707068	0.052235683	0.078353537	18107	Montgomery County	38338	75.98	24.3	5	8.4	61.3	91.8	0500000US18107	89.2	51.2	40.4	92	0.8	0	0.4	0	2.2	5.2	18107
new.row755	18109	69533	2.099722741	0.934807923	0.891662935	0.043144982	0.345159838	0.661556367	0.057526639	0.100671616	0.028763321	0.071908299	0.402686496	0.057526636	0.014381661	0.028763316	0.057526644	0.071908296	0	0	0.071908296	0.02876332	0.028763319	18109	Morgan County	70489	174.49	10.7	2	6.3	60.1	94.7	0500000US18109	89.5	50.1	41.5	95.4	0.5	0	0.6	0	0.7	1.8	18109
new.row756	18111	14056	0.996015959	0.284575964	0.284575964	0	0.213431997	0.355719907	0.071143988	0.071143988	0	0	0.213431982	0	0	0	0.142287982	0.071144004	0	0	0.284575992	0	0.071143989	18111	Newton County	13984	34.81	4	2	10.6	53.8	94	0500000US18111	87	51.5	42.7	91.5	1.1	0.1	0.2	0	2.1	7.4	18111
new.row757	18113	47421	1.623753256	0.527192606	0.527192606	0	0.337403278	0.569368004	0.210877054	0.063263109	0	0.021087704	0.274140164	0.147613939	0.021087699	0.021087699	0	0.231964739	0	0.021087699	0.147613928	0.021087705	0	18113	Noble County	47744	116.21	11.6	5	5.7	61.6	88.6	0500000US18113	83.2	50.6	39.4	91.1	0.4	0.1	0.7	0.1	1.5	10.7	18113
new.row758	18115	5911	1.353409087	0.50752833	0.169176129	0.338352243	0.169176129	0.50752833	0	0	0	0	0.50752833	0	0	0	0.169176129	0.169176129	0	0	0.169176129	0	0	18115	Ohio County	5875	68.2	21.8	2	8.8	57.8	93.3	0500000US18115	92.7	49.5	47.2	94.8	0.3	0.4	0.4	0	0.1	0	18115
new.row759	18117	19623	2.39514846	0.76440903	0.76440903	0	0.509606055	0.91729085	0.203842434	0.101921211	0	0.050960607	0.560566696	0.15288183	0	0	0.050960607	0.305763648	0	0	0.254803032	0.050960602	0	18117	Orange County	19646	49.31	22.9	6	10.9	59.1	92.3	0500000US18117	85.3	50	42.6	93.5	1.6	0	0.4	0	0.3	1.8	18117
new.row760	18119	20957	0.954335037	0.238583767	0.238583767	0	0.143150259	0.381733995	0.047716745	0.095433508	0	0.095433508	0.14315027	0.095433508	0	0.047716745	0.047716745	0.143150242	0	0	0.143150253	0	0	18119	Owen County	20799	53.98	21.3	4	9.5	57	90.4	0500000US18119	86.4	51	44.9	95.9	0.5	0	0.5	0	0.2	1.3	18119
new.row761	18121	17062	1.113585818	0.234439125	0.234439125	0	0.17582935	0.586097807	0.234439125	0.117219557	0.117219569	0.058609775	0.058609781	0	0	0.117219563	0	0.058609781	0	0	0.293048907	0	0.058609781	18121	Parke County	16937	38.09	26	6	12	48.6	85	0500000US18121	85.3	48.1	42.5	94.7	1.9	0	0	0	0.4	1	18121
new.row762	18123	19229	2.496229627	1.404129166	1.352124488	0.052004787	0.208019135	0.624057422	0.208019136	0.104009574	0	0.104009561	0.208019073	0.104009579	0	0.104009574	0.052004782	0.156014357	0	0.052004787	0.104009574	0	0	18123	Perry County	19169	50.22	17.4	6	9.2	54.1	94.7	0500000US18123	91.2	54.3	41.1	93.3	3.2	0.2	0.7	0	0.2	1.5	18123
new.row763	18125	12471	1.443348588	0.32074412	0.32074412	0	0.160372055	0.56130232	0.080186027	0.160372055	0	0	0.320744116	0.160372055	0	0.080186027	0.160372054	0.641488121	0.080186023	0.080186027	0.240558106	0	0	18125	Pike County	12389	37.07	14.4	5	8.1	55.9	96.3	0500000US18125	90.4	49.8	43.9	96.1	0.6	0.1	0.2	0	1.8	2.3	18125
new.row764	18127	167391	3.560526103	1.547275577	1.493509193	0.053766328	0.651170005	1.033508428	0.131428809	0.119480737	0.083636518	0.143376887	0.55558541	0.101558625	0.029870183	0.137402852	0.059740368	0.227013373	0.023896146	0.053766325	0.185195135	0.065714402	0.05974037	18127	Porter County	170389	407.48	0	2	7.1	59.4	94.7	0500000US18127	93.9	49.6	40.1	86.5	4.1	0.1	1.4	0	1.9	10.8	18127
new.row765	18129	25599	0.937536592	0.273448191	0.273448191	0	0.234384165	0.390640257	0.156256094	0.078128058	0	0.078128051	0.078128043	0	0	0	0.039064029	0.117192085	0	0	0.156256098	0	0	18129	Posey County	25427	62.08	31	3	7.8	60.4	96.2	0500000US18129	93.7	50.5	43	95.2	1.3	0	0.4	0	1.2	1.3	18129
new.row766	18131	12761	1.959093958	1.01872886	1.01872886	0	0.156727514	0.705273828	0.078363757	0.235091279	0	0.078363757	0.313455064	0	0	0.078363757	0	0.391818792	0.078363765	0	0.235091279	0.078363757	0	18131	Pulaski County	12353	28.49	48.9	6	7.4	59.5	92.3	0500000US18131	88.1	50	41.9	93.1	0.2	0.1	0.3	0.3	2.2	3.4	18131
new.row767	18133	37543	1.971073163	0.585994738	0.585994738	0	0.452814126	0.559358569	0.159816745	0.106544495	0	0.106544498	0.186452877	0.186452852	0.026636126	0.079908377	0.079908376	0.292997379	0.026636126	0.026636126	0.053272249	0	0.159816741	18133	Putnam County	37576	78.2	23.4	2	5.6	54.5	95.4	0500000US18133	90.9	52.6	38.4	92.5	2.7	0.1	2.7	0	0.4	2.1	18133
new.row768	18135	25203	2.023568638	0.714200682	0.714200682	0	0.158711262	0.595167264	0.079355631	0.079355631	0	0.079355638	0.357100364	0.277744777	0	0.158711266	0.119033446	0.317422584	0	0.079355631	0.198389076	0.039677816	0.039677822	18135	Randolph County	24665	54.52	0.1	6	10.3	56.7	92.4	0500000US18135	89.9	50.1	42.8	92.8	0.2	0.1	0.4	0.1	1.9	4	18135
new.row769	18137	28372	2.537713227	0.98688867	0.98688867	0	0.211476104	0.881150377	0.352460149	0.105738041	0	0.070492025	0.352460162	0.176230073	0.035246014	0.105738041	0.14098406	0.387706188	0.035246014	0.035246011	0.422952217	0.035246014	0	18137	Ripley County	28324	63.45	38.5	6	8.3	63.3	92.5	0500000US18137	90.6	49.8	40.8	95.8	0.3	0	0.7	0	1	1.8	18137
new.row770	18139	16765	2.087682181	0.835073104	0.835073104	0	0.298240458	0.596480666	0.119296148	0.119296148	0	0.059648074	0.298240384	0.298240458	0	0.059648074	0	0.298240333	0	0.059648072	0.119296148	0	0	18139	Rush County	16581	40.63	0	6	7.3	56.5	92.4	0500000US18139	89.4	50.1	42.5	96.6	0.6	0	0.1	0	0.3	1.8	18139
new.row771	18141	268613	3.402664881	1.64176724	1.574756214	0.067010905	0.524918769	0.886033032	0.078179393	0.119130486	0.096793529	0.081902219	0.510027434	0.119130493	0.029782622	0.12657615	0.074456562	0.260597963	0.033505452	0.048396764	0.189864222	0.08190222	0.081902213	18141	St. Joseph County	271826	593.7	1.7	3	10.1	60.7	92.6	0500000US18141	90.9	49	36.7	73.9	12.9	0.3	2.6	0.1	2.9	9.5	18141
new.row772	18143	23722	2.276368092	1.053873998	0.969564159	0.084309912	0.3372397	0.590169574	0.084309928	0.084309912	0	0.126464882	0.295084753	0.126464892	0	0.126464882	0.042154968	0.252929766	0.04215497	0.04215497	0.337239706	0.084309912	0.16861985	18143	Scott County	23873	125.39	0.3	2	11.2	55.7	94.6	0500000US18143	81.9	50	41.3	94.7	0.2	0.3	0.1	0	0.9	2.5	18143
new.row773	18145	44339	2.14258332	0.9923544	0.947247332	0.045107014	0.338302654	0.586391259	0.135321056	0.135321048	0	0.045107017	0.270642132	0.15787455	0	0.067660524	0	0.293195597	0	0.067660523	0.112767537	0.022553502	0.02255351	18145	Shelby County	44729	108.79	18.1	2	9.8	61.3	94.1	0500000US18145	89.1	49.6	40.5	93.2	1.4	0	0.9	0	1.9	4.9	18145
new.row774	18147	20610	1.649684685	0.679281851	0.533721477	0.145560406	0.194080536	0.533721463	0.097040275	0.097040278	0.048520131	0.145560424	0.145560426	0.097040259	0	0.097040259	0.048520148	0.145560427	0	0	0.291120852	0	0	18147	Spencer County	20277	51.11	45.7	6	4.7	60.4	96.3	0500000US18147	92.5	51	44.3	95.5	0.7	0	0.4	0	0.5	3.2	18147
new.row775	18149	22966	1.915874876	1.088565764	1.001480487	0.087085262	0.174170553	0.261255812	0.087085244	0	0	0.043542623	0.130627899	0.174170553	0	0.087085262	0.130627885	0.174170553	0	0	0.261255815	0.043542623	0	18149	Starke County	22995	74.38	15.1	6	9.9	51.6	93.8	0500000US18149	85.1	50.3	41.7	94.5	0.2	0.4	0.3	0	1	4.4	18149
new.row776	18151	34459	2.37963954	0.899619861	0.899619861	0	0.435299906	0.841579853	0.174119974	0.232159974	0	0.116079984	0.319219939	0.087059988	0.029019996	0.08705998	0	0.174119978	0	0.029019996	0.116079984	0.087059994	0.029019996	18151	Steuben County	34594	111.98	13.1	5	6.7	58.5	94.2	0500000US18151	92.7	51.4	43.5	94.4	0.3	0.1	0.6	0	1.3	4	18151
new.row777	18153	20900	1.483253568	0.478468867	0.478468867	0	0.239234438	0.526315848	0.095693766	0.143540677	0	0.047846878	0.239234444	0.047846883	0	0.095693766	0.095693765	0.14354066	0	0	0.143540677	0	0	18153	Sullivan County	20669	46.22	7.2	4	9.8	52.2	91.1	0500000US18153	88.9	53.6	40.9	91.3	3.6	0.1	0.1	0	0.8	1.8	18153
new.row778	18155	10617	0.565131305	0.188377125	0.188377125	0	0.094188577	0.188377142	0.094188565	0.094188577	0	0	0	0.094188577	0	0	0	0.188377125	0.094188577	0	0.188377125	0	0	18155	Switzerland County	10751	48.73	73	6	14.2	56.2	86.9	0500000US18155	83.1	51	40.8	95	0.3	0.2	0	0.4	0.6	2.1	18155
new.row779	18157	186081	2.552652052	1.144662822	1.117792765	0.02687002	0.451416307	0.639506471	0.091358067	0.11285408	0.037618027	0.048366035	0.349310239	0.139724091	0.037618027	0.080610055	0.059114045	0.161220112	0.010748007	0.053740035	0.139724094	0.08061007	0.064488049	18157	Tippecanoe County	195732	391.59	3	4	8.7	59.9	93.9	0500000US18157	92	51.4	28.4	78	6	0.1	7.8	0	3.1	8.9	18157
new.row780	18159	15290	3.204708616	1.438848821	1.438848821	0	0.71942433	0.981033299	0.26160888	0.392413356	0	0.065402224	0.261608883	0	0	0.065402219	0	0.261608888	0.065402219	0	0.261608875	0	0	18159	Tipton County	15148	58.14	0	6	8.7	59.7	91.5	0500000US18159	90.8	49.8	44.4	95.9	0.5	0.1	0.8	0	0.6	3.1	18159
new.row781	18161	7225	0.553633175	0.276816615	0.138408294	0.138408322	0	0.276816615	0.276816615	0	0	0	0	0	0	0	0	0.276816615	0	0	0.415224909	0	0.138408294	18161	Union County	7054	43.75	0.3	2	5.7	62	92.8	0500000US18161	88.8	49.5	44.5	96	0.6	0	0.7	0	0.1	2.3	18161
new.row782	18163	181831	4.036715332	2.045855752	1.968861313	0.076994574	0.54446164	0.940433715	0.137490299	0.18148719	0.054996121	0.065995344	0.500464733	0.192486431	0.065995346	0.192486423	0.054996127	0.296979067	0.021998447	0.054996122	0.203485659	0.120991459	0.09349341	18163	Vanderburgh County	181451	777.17	1.3	3	9.4	61.4	92.4	0500000US18163	91.2	48.9	38.9	83.3	9.8	0.1	1.4	0.2	1.2	3	18163
new.row783	18165	15644	1.022756467	0.191766816	0.127844548	0.063922267	0.191766805	0.31961134	0.063922267	0.063922267	0	0	0.191766805	0.127844541	0.063922271	0	0.127844559	0.383533767	0	0	0.127844535	0.063922267	0.063922267	18165	Vermillion County	15498	60.33	3.5	4	10.6	54.4	95.2	0500000US18165	92.5	50.7	42.4	96.2	0.4	0.1	0.2	0.1	0.3	1.6	18165
new.row784	18167	107723	4.130965313	2.116539515	2.042274948	0.074264549	0.529134918	0.946873054	0.148529091	0.092830682	0.074264546	0.046415341	0.584833254	0.204227515	0.129962974	0.157812162	0.046415342	0.176378294	0.009283067	0.055698414	0.194944431	0.055698412	0.102113757	18167	Vigo County	107038	265.4	3.3	4	13	55.9	92.1	0500000US18167	90.5	50.6	36.4	85.8	6.9	0.2	2	0.1	1.3	2.8	18167
new.row785	18169	31848	2.323536842	0.879176128	0.879176128	0	0.533785424	0.753579436	0.345390603	0.188394865	0	0.094197432	0.125596595	0.094197439	0	0.031399146	0.031399153	0.439588027	0.031399153	0.156995716	0.219793999	0.062798295	0.031399146	18169	Wabash County	30996	75.15	0.1	5	6.7	57.1	93.1	0500000US18169	91.4	48.9	42.8	94.7	1.1	0.3	0.4	0.1	1.2	2.8	18169
new.row786	18171	8269	1.20933619	0.604668095	0.604668095	0	0.241867185	0.120933619	0.120933619	0	0	0	0	0	0	0.120933619	0.120933619	0.120933619	0	0	0	0	0	18171	Warren County	8265	22.66	15.1	6	9.1	60.3	94.8	0500000US18171	92.6	49.9	43.7	96.8	0.1	0	0.5	0	0.2	2.2	18171
new.row787	18173	61581	3.718679593	1.834981637	1.802504083	0.032477547	0.535879617	1.152952984	0.113671423	0.113671428	0.032477545	0.1299102	0.763222446	0.097432646	0.032477547	0.016238775	0.048716325	0.292297951	0	0.048716335	0.113671433	0.016238778	0.016238778	18173	Warrick County	62998	163.71	11.8	3	3.5	61.7	96.6	0500000US18173	94.9	49.2	41.7	91.5	2.1	0.1	2.4	0	1.1	2.1	18173
new.row788	18175	27807	1.762145995	0.79116769	0.79116769	0	0.215773073	0.467508207	0.179810831	0.03596217	0	0	0.251735174	0.071924349	0.071924331	0.071924336	0.071924345	0.179810895	0	0	0.143848681	0.035962175	0.03596217	18175	Washington County	28036	54.57	0.2	2	8	58.5	91.2	0500000US18175	87.5	49.7	40.9	96.5	0.2	0	0.1	0	0.4	1.4	18175
new.row789	18177	66972	3.449202416	1.463298316	1.403571398	0.05972646	0.552469726	0.866033591	0.149316142	0.238905805	0	0.074658076	0.403153533	0.298632271	0.029863228	0.179179357	0.059726458	0.343427111	0.029863227	0.044794847	0.268769038	0.074658078	0.074658073	18177	Wayne County	65884	164	0	5	12.9	57.2	89.7	0500000US18177	88	48.9	40.9	88.1	4.3	0.4	1.1	0	1.4	3.3	18177
new.row790	18179	27832	2.94624885	1.293475059	1.257545181	0.035929866	0.64673758	0.64673753	0.251508973	0.107789593	0	0.071859724	0.215579193	0.251509016	0	0.035929866	0.071859724	0.215579182	0.035929866	0.035929867	0.071859733	0.035929862	0	18179	Wells County	28296	76.86	8.7	3	3.7	64.8	93.8	0500000US18179	93.3	49.6	40.6	93.8	1.1	0	0.2	0	1.5	3.3	18179
new.row791	18181	24279	1.935829243	0.53544206	0.53544206	0	0.453066445	0.65900566	0.164751431	0.082375709	0	0	0.411878473	0.164751427	0.041187849	0.041187852	0.041187858	0.205939245	0	0.041187849	0.123563571	0	0.123563567	18181	White County	24102	47.71	9.1	6	5	58	91.8	0500000US18181	90.3	50.4	42.6	89.5	0.5	0.1	0.3	0.1	6.2	9.1	18181
new.row792	18183	33481	1.881664412	0.62722137	0.62722137	0	0.507750674	0.597353756	0.149338435	0.11947075	0.029867689	0	0.298676861	0.029867678	0.089603057	0.02986768	0	0.179206106	0	0.059735367	0.179206116	0.029867676	0.089603052	18183	Whitley County	33964	101.21	0	3	6.2	62.8	92	0500000US18183	91.8	50.4	41.6	94.7	0.3	0.2	0.2	0	0.6	2.4	18183
new.row793	19001	7192	2.224694417	0.41712993	0.139043375	0.278086749	0.417130136	1.11234715	0.417130201	0.41713011	0	0	0.278086761	0.139043361	0	0	0.139043375	0.695216691	0	0	0.556173511	0.139043361	0.139043361	19001	Adair County	7152	12.56	14.8	6	6.2	60.8	95.1	0500000US19001	95.7	51	43	96.2	0.6	0	0.1	0.2	0.8	2.6	19001
new.row794	19003	3785	3.170409411	0.792602635	0.792602635	0	1.321004016	0.792602635	0.264200803	0.528401606	0	0	0	0	0	0.264200803	0	1.321004016	0	0	0.264200803	0	0	19003	Adams County	3602	8.51	34.6	6	2.7	59.2	95.1	0500000US19003	94	50.3	46.3	94.8	0.3	0.4	0	0	1.4	2	19003
new.row795	19005	13940	1.936872444	0.358680081	0.286944045	0.071736011	0.286944085	0.932568172	0.430416075	0.071736011	0	0.071736013	0.358680101	0.143472022	0.071736011	0.071736011	0.071736011	0.57388826	0	0.071736011	0.215208033	0	0.071736011	19005	Allamakee County	13687	21.42	19.8	6	8.8	61.8	93.6	0500000US19005	91.7	50.5	43.1	92.4	1.7	0.9	0.6	0	1.5	7.5	19005
new.row796	19007	12547	2.789511631	1.115804619	1.03610437	0.079700337	0.239100957	0.956403934	0.079700326	0.159400661	0.079700326	0.159400652	0.478202078	0.318801349	0	0.159400663	0	0.318801276	0	0.079700326	0.239100967	0	0.079700326	19007	Appanoose County	12426	24.99	1.8	6	10.9	50.6	92	0500000US19007	91.9	50.1	45	94.9	0.4	0.1	0.3	0	0	2.4	19007
new.row797	19009	5711	1.751006681	0.700402599	0.700402599	0	0.175100674	0.875503518	0.525302059	0.175100674	0	0	0.175100674	0	0	0	0	0.350201341	0	0	0.175100674	0	0	19009	Audubon County	5496	12.41	13.9	6	5.5	62.6	95.9	0500000US19009	90.5	49.7	48.2	95.3	0.3	0.1	0	0	1.4	2.2	19009
new.row798	19011	25646	1.910629199	0.506901675	0.467909229	0.038992446	0.311939487	0.779848719	0.31193947	0.155969744	0.038992436	0.038992436	0.233954598	0.15596974	0	0.038992436	0.116977306	0.311939484	0	0.038992436	0.194962176	0.038992436	0.038992436	19011	Benton County	25645	35.8	6.9	3	4.3	64.6	97.3	0500000US19011	94.4	50.4	43	95.6	0.4	0.1	0.2	0	1.1	1.7	19011
new.row799	19013	132960	3.083634011	1.316185333	1.256016851	0.060168471	0.473826739	1.007821917	0.308363425	0.120336939	0.052647413	0.112815885	0.413658268	0.127858003	0.037605294	0.082731648	0.037605295	0.218110704	0.045126354	0.022563176	0.150421174	0.075210588	0.060168475	19013	Black Hawk County	131228	231.95	0.7	4	9.5	63	95.8	0500000US19013	92.9	49.3	35.5	81.5	9.8	0.3	2.6	0.5	1.5	4.7	19013
new.row800	19015	26381	2.198552147	0.530684945	0.530684945	0	0.606497116	0.758121373	0.341154618	0.151624288	0	0.075812151	0.189530341	0.151624279	0.075812145	0.075812152	0	0.492778945	0	0.189530342	0.379060624	0.037906073	0.075812132	19015	Boone County	26234	45.9	2	5	3.6	64.7	95.5	0500000US19015	95.2	51.1	42	95	1.3	0.1	0.1	0	0.8	2.8	19015
new.row801	19017	24741	3.193080163	0.687118483	0.646699745	0.040418738	0.606281087	1.495493218	0.485024782	0.202093704	0.121256202	0.202093684	0.485024863	0.202093686	0	0.040418734	0.161674951	0.485024844	0	0.080837481	0.20209368	0.080837481	0	19017	Bremer County	25062	57.54	6.6	4	4.2	64.6	97.9	0500000US19017	96.1	50.1	38.9	93.8	1.3	0.2	0.9	0	1	1.9	19017
new.row802	19019	21101	1.990426966	0.473911151	0.426520152	0.047391129	0.189564488	0.947822334	0.331737829	0.142173349	0.047391129	0.047391116	0.379129022	0.331737852	0.047391121	0	0	0.521302264	0	0.094782242	0.18956447	0	0	19019	Buchanan County	21175	37.08	18.7	6	6.2	65.1	93.6	0500000US19019	93.6	50.1	39.5	96.7	0.8	0.2	0.1	0.1	0.1	1.9	19019
new.row803	19021	20369	2.651087725	0.785507427	0.736413214	0.049094213	0.343659479	1.08007254	0.44184791	0	0	0.245471053	0.392753682	0.14728264	0	0.294565269	0	0.540036305	0	0.098188423	0.343659484	0.147282633	0.147282634	19021	Buena Vista County	19620	34.13	0.7	5	4.4	64.9	94	0500000US19021	79.3	51.2	35.6	68.4	2.9	0.2	10.3	2.1	8.7	26.9	19021
new.row804	19023	14822	2.091485534	0.944541821	0.944541821	0	0.202401833	0.809607281	0.202401833	0.067467273	0	0.067467287	0.472270913	0	0	0	0.134934548	0.809607297	0	0.067467279	0.202401822	0	0.067467273	19023	Butler County	14439	24.89	6.8	6	9.4	59.6	96.2	0500000US19023	93.5	49.6	43.6	96.1	0.5	0.1	1.1	0	0.6	1.6	19023
new.row805	19025	9814	3.56633369	1.222743194	1.222743194	0	0.305685761	1.732219211	0.713266835	0	0	0	1.018952595	0.101895253	0	0.101895251	0.101895253	0.50947627	0	0	0.509476264	0.101895253	0	19025	Calhoun County	9668	16.96	21.9	6	6.2	53.2	96.3	0500000US19025	93.9	52.2	42.4	93.8	1.2	0.1	0.3	0	0.8	2.2	19025
new.row806	19027	20428	4.503621893	1.321715216	1.321715216	0	0.783238717	1.909144309	0.783238684	0.293714491	0.097904833	0.097904834	0.636381494	0.195809659	0	0.293714534	0	0.734286236	0.048952416	0.097904827	0.2937145	0.048952415	0.09790483	19027	Carroll County	20165	35.41	8.9	6	6.3	65.3	96.8	0500000US19027	94.7	50	42.4	93.9	1.2	0.4	0.4	0	0.8	3	19027
new.row807	19029	13327	3.0764617	0.675320767	0.600285124	0.075035643	0.825392005	1.050498889	0.225106936	0.150071265	0	0	0.675320644	0.225106922	0	0.225106927	0.075035634	0.525249406	0	0.075035634	0.075035631	0.075035631	0.15007129	19029	Cass County	12836	22.75	5.8	6	11.3	61.3	95.8	0500000US19029	91.2	49.5	44.8	96.6	0.7	0.2	0.4	0	0.5	3.1	19029
new.row808	19031	18368	2.77656776	0.489982609	0.489982609	0	0.544425104	1.415505356	0.76219515	0.108885007	0	0.05444252	0.489982587	0.054442514	0.054442514	0.108885007	0.108885021	0.326655068	0.054442501	0.054442509	0.108885014	0.054442514	0	19031	Cedar County	18627	32.15	10.8	6	4.6	64.7	96.6	0500000US19031	95.6	49.6	43.3	96.4	0.5	0.1	0.6	0	0.2	2.4	19031
new.row809	19033	43134	4.288960148	1.761951047	1.738767526	0.023183564	0.718690505	1.367830376	0.394120662	0.162284961	0.023183564	0.069550704	0.718690629	0.185468555	0	0.208652108	0.046367135	0.44048775	0.069550703	0.046367139	0.324569929	0.13910139	0.139101416	19033	Cerro Gordo County	42450	74.69	0.3	5	5.5	62.6	95.9	0500000US19033	93.7	49.9	44.3	92.1	1.8	0.2	1.3	0.3	0.6	5.4	19033
new.row810	19035	11577	3.023235462	0.691025279	0.691025279	0	0.431890789	1.554807245	0.691025336	0.259134461	0	0.172756323	0.431890808	0.172756323	0	0.086378184	0.086378184	0.691025315	0.086378173	0.172756323	0.259134495	0	0.259134461	19035	Cherokee County	11235	19.47	6.6	6	7.8	63.2	94.6	0500000US19035	93.2	50.4	44.8	92.6	1.4	0	0	0	1.4	4.6	19035
new.row811	19037	12140	2.800658865	0.741350797	0.741350797	0	0.576606306	0.988468015	0.494233941	0.082372334	0	0.164744652	0.247116963	0.16474466	0	0.164744637	0.164744637	0.576606166	0.082372326	0.164744637	0.164744637	0	0	19037	Chickasaw County	11933	23.66	10.6	6	4.5	66	92.6	0500000US19037	93.6	51.1	44	96.9	0.8	0.3	0	0	0.6	3	19037
new.row812	19039	9267	2.589834683	0.64745882	0.64745882	0	0.539549027	1.187007648	0.647458621	0.215819558	0	0.107909805	0.215819558	0.107909805	0	0.107909805	0	0.539548948	0.107909805	0.107909805	0.215819558	0	0	19039	Clarke County	9395	21.79	16.5	6	8.3	60.5	93.6	0500000US19039	84.5	51.8	39.3	85.8	0	0.2	0.5	0	6.9	16.5	19039
new.row813	19041	16387	4.393726997	1.891743221	1.830719313	0.061023999	0.549215758	1.525599757	0.610239844	0.183071946	0.061023999	0.122047977	0.549215827	0.244095936	0	0.122047958	0.061023999	0.488191708	0	0.061023999	0.183071946	0.061023999	0.183071955	19041	Clay County	16016	28.24	2.8	5	8.1	64.6	95.4	0500000US19041	95.5	48.9	41.5	94.6	0.6	0.2	0.3	0	0.9	4.2	19041
new.row814	19043	17711	2.314945516	0.790469248	0.73400716	0.056462089	0.169386249	1.016317547	0.451696688	0.11292418	0	0.056462083	0.395234601	0	0	0.225848363	0.112924167	0.846931311	0.112924185	0.056462097	0.225848347	0	0	19043	Clayton County	17549	22.54	25.8	6	7.6	61.8	92.9	0500000US19043	90.7	50.6	46.9	96.1	0.4	0.1	0.4	0	0.4	2.2	19043
new.row815	19045	47587	2.899951445	0.672452505	0.651438422	0.021014145	0.462311132	1.470989985	0.651438354	0.105070715	0.021014139	0.16811314	0.525353533	0.147099006	0.021014145	0.063042426	0.063042423	0.315212131	0.042028294	0.084056573	0.231155562	0.021014148	0.084056565	19045	Clinton County	46429	66.81	5.4	5	8.3	57.9	95.1	0500000US19045	92	49.3	42.5	91.6	3	0.2	0.9	0	0.3	3.4	19045
new.row816	19047	17131	2.27657459	0.642110796	0.642110796	0	0.17512113	1.225848074	0.466989644	0.291868575	0	0.175121104	0.291868541	0.11674742	0	0.11674742	0	0.466989653	0	0.058373684	0.058373684	0	0	19047	Crawford County	16820	23.55	17.3	6	15.2	61.1	91.1	0500000US19047	82.5	49.6	37.3	76.4	2.4	0.1	2.2	0	7.6	29.6	19047
new.row817	19049	80864	3.722298841	1.867332831	1.805500548	0.061832216	0.395726157	1.199544849	0.358626825	0.160763757	0.03709933	0.086565097	0.556489896	0.061832208	0.024732881	0.098931532	0.074198657	0.234962447	0.024732886	0.03709933	0.160763756	0.06183222	0.049465765	19049	Dallas County	93453	158.77	2.9	3	4.1	73	95.6	0500000US19049	96.3	49.8	35.6	85.5	2.3	0.2	4.6	0	1.5	6.4	19049
new.row818	19051	8834	1.584785848	0.452796036	0.452796036	0	0.113199019	0.792393032	0.339597017	0.113198999	0	0.113199019	0.226397998	0	0	0.226398018	0	0.565995017	0.113199019	0	0	0	0	19051	Davis County	9000	17.92	19.2	5	6.5	61.4	71.1	0500000US19051	79.2	51	36.3	96.2	0	0.4	0.5	0	1.5	1.7	19051
new.row819	19053	8105	1.974090163	0.493522531	0.493522531	0	0.493522545	0.74028371	0.370141913	0.123380617	0.123380633	0	0.123380617	0	0	0.246761241	0	0.616903138	0.24676128	0	0.24676128	0	0	19053	Decatur County	7870	14.8	14.6	6	11	56.6	92.3	0500000US19053	89.1	50.9	36.6	93.4	1.3	0.3	0.6	0.1	0.8	3.3	19053
new.row820	19055	17326	2.424102544	0.519450504	0.519450504	0	0.577167342	1.03890106	0.346300271	0.173150167	0	0.115433445	0.404017058	0.230866887	0	0	0.057716723	0.40401706	0	0.057716724	0.173150166	0	0	19055	Delaware County	17011	29.44	4.8	6	4.3	69.5	95.8	0500000US19055	92.1	51	43.5	95.9	0	0.1	0.2	0	0.9	1.6	19055
new.row821	19057	39876	3.410573006	1.253887119	1.228809359	0.025077743	0.501554833	1.304042423	0.47647706	0.125388682	0.025077739	0.100310965	0.576788069	0.200621895	0	0.050155478	0.100310957	0.326010628	0	0.07523322	0.200621936	0.125388734	0.075233225	19057	Des Moines County	38967	93.64	4.8	5	11.4	59.2	96.5	0500000US19057	92.9	49.2	42.1	87.4	5.3	0	1.1	0	0.6	3.8	19057
new.row822	19059	17000	4.588235198	1.05882342	0.999999962	0.058823523	0.647058801	2.176470725	0.764705934	0.352941171	0.058823534	0.058823518	0.941176457	0.294117649	0	0.411764719	0	0.529411767	0.058823518	0.058823523	0.411764751	0.29411765	0	19059	Dickinson County	17258	45.34	1.7	5	2.7	63.5	95.6	0500000US19059	96.5	50	47.9	94.4	0.1	0	1	0	0.5	2.6	19059
new.row823	19061	96571	3.406819698	0.983732151	0.911246511	0.072485525	0.569529163	1.501485907	0.538463936	0.124260903	0.062130455	0.062130449	0.714500252	0.113905824	0.031065226	0.103550758	0.103550759	0.258876875	0.041420305	0.07248553	0.207101515	0.103550752	0.031065225	19061	Dubuque County	97311	159.97	1.2	4	5.7	64.6	96.6	0500000US19061	94	49.6	38.7	90.7	3	0.1	1.3	0.7	0.7	2.8	19061
new.row824	19063	9661	3.622813357	1.449125556	1.345616291	0.103508967	0.207017906	1.552634371	1.035089427	0.207017906	0	0	0.310526875	0.103508969	0.103508967	0	0.207017906	0.517544776	0.103508969	0.103508961	0.103508969	0	0	19063	Emmet County	9208	23.26	1.8	6	9.9	62.6	94.5	0500000US19063	87.3	49.6	44.8	86.5	3.6	0.2	0.2	0.1	2	9.9	19063
new.row825	19065	20139	3.028948864	0.695168554	0.695168554	0	0.595858794	1.29102738	0.595858699	0.099309795	0	0.049654897	0.546203915	0.347584348	0	0.049654891	0.049654897	0.397239142	0.049654899	0.049654897	0.198619591	0	0.099309796	19065	Fayette County	19650	26.89	16.4	6	8.4	58.3	94.6	0500000US19065	92.9	50.6	43.4	93.1	0.8	0.7	0.5	0	0.2	2.9	19065
new.row826	19067	15904	2.829476719	0.754527169	0.628772689	0.125754523	0.628772556	1.131790741	0.503018268	0.062877271	0	0.314386316	0.251509058	0.125754542	0	0.062877271	0.125754542	0.628772545	0.062877259	0.251509073	0	0	0.125754542	19067	Floyd County	15642	31.24	2.2	6	6	59.1	95.3	0500000US19067	93.2	51.2	44	91.9	0.9	0.1	1.6	0.1	0.2	4.1	19067
new.row827	19069	10326	1.74317274	0.484214646	0.484214646	0	0.387371699	0.871586484	0.290528791	0.193685861	0	0	0.387371699	0	0	0	0	0.581057582	0	0	0.387371699	0	0	19069	Franklin County	10070	17.3	3.5	6	8.6	60	89.6	0500000US19069	92.4	50.7	42.8	90.7	0.5	0.1	0	0	1.9	13.6	19069
new.row828	19071	6985	1.574803113	0.858983504	0.715819588	0.143163915	0.143163915	0.429491746	0.143163915	0	0	0	0.28632783	0	0	0.143163915	0	0.28632783	0	0.143163915	0.715819609	0	0	19071	Fremont County	6960	13.62	14.5	6	5	58.2	96.2	0500000US19071	94.9	50.1	46.2	93.7	0.7	0.1	0	0	0.4	3.1	19071
new.row829	19073	9046	2.321468092	0.663276657	0.663276657	0	0.33163832	1.105461031	0.552730546	0.221092206	0	0	0.331638313	0.110546117	0	0.110546117	0	0.221092206	0	0.221092206	0.55273058	0	0.110546117	19073	Greene County	8888	15.6	3	6	8.5	61.5	96.8	0500000US19073	93.2	49.7	44.6	94.2	0.5	0.2	0.7	0	0.7	3.2	19073
new.row830	19075	12354	2.266472288	0.647563582	0.566618139	0.080945443	0.323781766	0.971345207	0.404727201	0.080945428	0	0	0.485672628	0.16189088	0	0.161890871	0	0.647563424	0.080945434	0	0.323781748	0.080945428	0	19075	Grundy County	12232	24.37	0.2	4	3.4	64.1	97	0500000US19075	95.9	49.8	41.6	96.3	0.8	0.1	0.5	0	0.7	1.8	19075
new.row831	19077	10664	2.344336078	0.84396081	0.750187343	0.093773425	0.187546874	0.84396081	0.562640684	0	0.093773449	0	0.187546861	0.093773449	0	0.375093754	0	0.750187563	0.093773449	0.093773425	0.093773425	0.093773449	0	19077	Guthrie County	10689	18.1	13.2	3	7.2	61.8	96.8	0500000US19077	94.3	50.1	45.9	94.6	0.5	0.2	0.3	0	1.1	2.9	19077
new.row832	19079	15201	2.697191114	0.920992135	0.85520685	0.065785141	0.460496004	1.052562423	0.328925745	0.131570283	0	0	0.592066314	0.065785141	0.131570301	0.065785141	0	0.460495965	0.065785144	0.131570286	0.263140583	0	0	19079	Hamilton County	14773	25.61	3.6	6	6.4	60.5	95.8	0500000US19079	92.6	51	41.9	90.8	1.4	0.1	1.8	0.8	1.1	6.7	19079
new.row833	19081	10971	1.914137226	0.364597594	0.364597594	0	0.273448181	1.002643294	0.273448181	0.273448187	0	0	0.455746995	0	0	0.091149394	0.182298787	0.455746986	0	0.0911494	0.273448179	0.091149394	0	19081	Hancock County	10630	18.62	10.8	6	6.8	63.7	96.1	0500000US19081	91.3	50.9	44.4	95.5	0.8	0	0.4	0	0.9	5.2	19081
new.row834	19083	17239	2.726376234	0.986136083	0.754104018	0.232032065	0.58008012	0.812112181	0.464064048	0.058008008	0	0	0.290040063	0.232031987	0	0.058008005	0.05800801	0.696096097	0.116016018	0.116016014	0.406056164	0.058008005	0.174024018	19083	Hardin County	16846	29.59	6.3	6	5.2	59.4	95.6	0500000US19083	93.4	50.4	45.3	93.1	0.5	1.6	0.9	0	1	4.6	19083
new.row835	19085	14196	2.46548325	0.915750855	0.774866035	0.140884746	0.352211875	0.986193281	0.493096635	0.140884762	0	0	0.352211883	0.070442381	0	0	0.140884759	0.633981353	0.070442378	0	0.281769514	0	0	19085	Harrison County	14049	20.16	9.3	3	4.9	63.4	95.2	0500000US19085	93.1	51	42	96.2	0.2	0	0.3	0	0.3	2.1	19085
new.row836	19087	19865	3.070727188	1.308834687	1.308834687	0	0.503397903	1.107475529	0.201359204	0.25169896	0.050339784	0.050339804	0.553737787	0.100679585	0	0.050339804	0	0.55373769	0.050339804	0.100679592	0.201359177	0	0.151019396	19087	Henry County	19954	45.94	10.7	6	7.5	58.2	96.6	0500000US19087	91.1	52.6	40.4	88.9	2.6	0.3	2.2	0	1.9	5.3	19087
new.row837	19089	9321	2.038407765	0.429138503	0.321853883	0.10728462	0.429138538	1.072846107	0.4291385	0.214569269	0	0	0.429138521	0	0	0	0.107284656	0.643707755	0.107284656	0	0.321853883	0	0	19089	Howard County	9158	19.35	22.6	6	5.6	64.4	90.2	0500000US19089	92	50.5	39.5	95.9	0.2	0.2	0.3	0.1	0.3	1.8	19089
new.row838	19091	9586	1.564781884	0.312956306	0.312956306	0	0.208637611	0.834550498	0.41727522	0.208637611	0	0.104318806	0.104318806	0.104318806	0	0.104318806	0	0.312956417	0	0	0.312956417	0	0.104318806	19091	Humboldt County	9558	22.01	19.2	6	8.1	62.5	94.9	0500000US19091	94.2	50.6	41.9	93.9	0.4	0.2	0.7	0.7	0.6	5	19091
new.row839	19093	6965	2.4407753	0.430725074	0.287150035	0.143575007	0.574300066	1.005025054	0.430725074	0.143575007	0	0	0.430725074	0.143575007	0	0.143575007	0.143575007	0.717875096	0.143575028	0	0.430725085	0	0	19093	Ida County	6860	15.9	5.2	6	7.8	63.7	95	0500000US19093	93	50.3	42.8	95	0.8	0.1	0.4	0	1.1	3.6	19093
new.row840	19095	16231	2.217978107	0.616104963	0.554494465	0.061610498	0.616104991	0.862546834	0.554494472	0.061610491	0	0.061610505	0.184831494	0.061610491	0	0	0.061610498	0.369662989	0	0.061610505	0.492883985	0	0.061610491	19095	Iowa County	16184	27.59	16.8	6	6.3	64.5	97.1	0500000US19095	93.7	51.1	42.2	95.1	0.7	0.1	0.2	0	0.5	3.7	19095
new.row841	19097	19409	2.473079522	0.463702399	0.463702399	0	0.515224955	1.185017435	0.463702432	0.206089971	0	0.154567475	0.360657429	0.154567474	0	0.103044984	0.051522485	0.257612453	0	0.154567475	0.154567478	0	0	19097	Jackson County	19439	30.56	10.1	6	5.9	59.6	95.2	0500000US19097	94	50.7	44.4	96.3	0.6	0.2	0.5	0.7	0.3	1.7	19097
new.row842	19099	36789	2.038652792	0.598004788	0.516458673	0.081546115	0.489276674	0.788279118	0.299002457	0.108728155	0.02718204	0.054364087	0.299002436	0.081546116	0	0.054364071	0.027182042	0.217456309	0.054364074	0.027182037	0.108728167	0.027182042	0.081546116	19099	Jasper County	37185	50.91	11.6	5	5.3	60	96.6	0500000US19099	94.2	52.2	41	93.8	1.8	0.2	0.6	0	0.8	2.8	19099
new.row843	19101	17945	4.235162891	0.724435811	0.724435811	0	0.557258384	2.229033262	0.780161539	0.167177486	0.055725814	0.055725814	1.170242441	0.222903299	0.111451658	0.222903312	0.167177476	0.724435627	0.055725822	0	0.055725841	0.278629153	0	19101	Jefferson County	18295	42.01	0	5	7.3	56.6	93.2	0500000US19101	93.3	52.5	44.2	85.6	4.8	0.8	5.9	0	0.4	3.6	19101
new.row844	19103	144425	3.822053095	1.287865664	1.204777526	0.083088112	0.803185045	1.370953808	0.401592531	0.076164098	0.124632158	0.096936126	0.671628884	0.076164098	0.090012113	0.11770815	0.076164094	0.193872241	0.020772023	0.041544052	0.173100227	0.090012133	0.062316083	19103	Johnson County	151140	246.14	6.1	4	6	66.9	94.8	0500000US19103	96	49.9	30.6	78.9	7.4	0.2	6.2	0.1	1.9	5.9	19103
new.row845	19105	20468	2.491694229	0.586281042	0.586281042	0	0.293140509	1.123705204	0.341997262	0.048856753	0	0.097713495	0.635137736	0.097713508	0.048856749	0.195426997	0.146570244	0.293140498	0.048856749	0	0.24428376	0	0.048856753	19105	Jones County	20681	35.93	7.3	3	8.8	59	97.1	0500000US19105	94.3	52.2	43.4	92.9	2.3	0.2	0.6	0	0.3	2.3	19105
new.row846	19107	10223	1.565098371	0.39127464	0.39127464	0	0.097818643	0.586911966	0.391274573	0.097818643	0	0	0.097818643	0.097818643	0	0.097818643	0.293455918	0.293456009	0	0	0.097818643	0	0	19107	Keokuk County	10246	17.69	13.6	6	10.6	57.7	97.2	0500000US19107	93.5	51.3	42.7	96.6	0.6	0.1	0.1	0	1	2.2	19107
new.row847	19109	15166	2.307793555	0.461558874	0.395621774	0.065936961	0.461558807	1.120928504	0.593432612	0.197810886	0	0	0.329684813	0.065936974	0	0	0.197810906	0.395621794	0.065936974	0	0	0.065936974	0.13187393	19109	Kossuth County	14813	15.23	21.9	6	6.2	59.2	95.7	0500000US19109	93.7	50.5	45.1	94	0.8	0.1	0.6	0	1.9	3.8	19109
new.row848	19111	34785	2.932298506	1.149920971	1.149920971	0	0.402472343	1.034928835	0.258732217	0.172488149	0.028748028	0.114992099	0.459968418	0.143740119	0	0.143740127	0.057496053	0.344976333	0.028748027	0.057496053	0.17248814	0	0	19111	Lee County	33657	65.04	6	5	8.5	55.6	95.8	0500000US19111	94.1	49.6	43.5	92.6	2.9	0.2	0.4	0	0.3	3.7	19111
new.row849	19113	220008	3.340787587	1.140867543	1.090869345	0.049998184	0.504527105	1.381767921	0.4181666	0.154539838	0.036362315	0.11817753	0.65452163	0.1272681	0.054543471	0.090905788	0.040907603	0.209083298	0.022726446	0.040907601	0.236355055	0.081815205	0.049998183	19113	Linn County	226706	316.23	2.9	3	6.4	66.1	96.2	0500000US19113	95	49.6	38.2	85.5	5.8	0.2	2.3	0.2	1	3.6	19113
new.row850	19115	11238	1.245773198	0.177967627	0.177967627	0	0.177967627	0.622886658	0.266951442	0.088983816	0	0.266951437	0	0	0	0	0.266951437	0.266951442	0	0	0.088983816	0	0	19115	Louisa County	11035	27.47	15.9	6	7.4	62.1	94.9	0500000US19115	86.1	51.5	42.2	83.3	0.7	0.4	2	0	8.2	16.3	19115
new.row851	19117	8600	2.790697993	0.930232566	0.697674301	0.232558161	0.348837237	0.930232577	0.232558152	0.232558152	0	0.116279085	0.348837291	0.348837216	0	0.23255814	0	0.813953501	0.116279064	0.116279076	0.23255814	0	0.116279076	19117	Lucas County	8600	19.97	7.6	6	13.3	58.9	91.6	0500000US19117	92.4	51.4	42.9	96.6	0.3	0	0.4	0	0.5	2.5	19117
new.row852	19119	11745	2.213708054	0.510855668	0.510855668	0	0.340570419	1.106853999	0.510855696	0.170285221	0	0	0.425713058	0.085142611	0	0.085142589	0.085142611	0.425713029	0.085142611	0	0.255427832	0	0.085142611	19119	Lyon County	11755	20	5.5	6	2.5	65.1	95.2	0500000US19119	94.7	51.2	38.3	95.3	0.2	0.2	0.3	0.3	0.9	3	19119
new.row853	19121	15720	2.226463174	0.636132171	0.636132171	0	0.508905906	0.826971915	0.445292601	0	0	0.063613215	0.318066088	0.127226465	0	0.063613215	0.063613215	0.318066146	0	0	0.381679355	0.063613215	0.063613225	19121	Madison County	16338	29.12	2.4	3	3.2	69.7	96.5	0500000US19121	97	51	40.9	95.8	1.3	0.1	0.4	0	0.4	2.4	19121
new.row854	19123	22301	2.152369619	0.762297617	0.717456584	0.044841047	0.35872829	0.71745651	0.269046216	0.134523106	0.04484103	0.044841037	0.224205198	0.089682074	0.044841036	0.134523104	0.044841037	0.403569359	0.089682075	0.044841036	0.134523111	0	0.089682075	19123	Mahaska County	22095	38.7	3.1	5	7.3	63.6	95.5	0500000US19123	93.2	50.8	39.6	93.6	1.7	0.1	1	0	0.5	2.4	19123
new.row855	19125	33127	3.320554318	1.237661261	1.14710054	0.090560582	0.573550292	1.086726736	0.48298975	0.120747433	0	0.090560562	0.392429149	0.120747431	0	0.15093428	0.150934289	0.39242919	0.120747415	0.090560561	0.120747458	0.120747428	0.12074743	19125	Marion County	33253	59.97	11.7	6	5.2	63.2	96.6	0500000US19125	94.1	50	39.8	94.9	0.6	0.1	1	0	0.6	2.2	19125
new.row856	19127	40476	2.19883404	0.790591982	0.765886005	0.024705993	0.444707988	0.765886016	0.296471995	0.123529992	0.049412	0	0.296471952	0.12353	0	0.049412003	0.024706001	0.321177988	0	0.049411998	0.197647981	0	0.074117994	19127	Marshall County	39369	68.77	5.2	5	8.6	63.1	94.7	0500000US19127	85.2	50.7	38.5	78.5	2.1	0.7	4.2	0	5.8	24.3	19127
new.row857	19129	14933	1.674144412	0.669657836	0.535726213	0.133931547	0.267863119	0.468760457	0.133931557	0.066965774	0.066965781	0	0.200897323	0.066965774	0	0.066965774	0.133931557	0.535726192	0	0.066965774	0.267863119	0.066965774	0	19129	Mills County	15109	34.54	0.6	3	2.5	58.5	96.9	0500000US19129	95.1	49	42.7	96.8	0.3	0.1	0.7	0	0.1	3.7	19129
new.row858	19131	10663	2.43833809	0.562693425	0.562693425	0	0.468911163	1.031604574	0.562693404	0	0	0.187564464	0.281346705	0	0	0.281346699	0.093782229	0.65647564	0.093782235	0.093782229	0.468911182	0	0.093782235	19131	Mitchell County	10586	22.56	8.5	6	5.1	67.8	92.7	0500000US19131	92.3	50.2	41.8	96.9	0.6	0.1	0.8	0	0.6	1.8	19131
new.row859	19133	8865	2.256063118	0.676818978	0.676818978	0	0.338409473	1.12803153	0.451212628	0.22560631	0	0.112803145	0.338409473	0	0	0.112803163	0	0.564015805	0	0.112803154	0.45121261	0	0	19133	Monona County	8615	12.41	25.1	6	8.1	59.4	95.9	0500000US19133	93	48.4	45.9	95.3	0.3	0.7	0	0.2	0.1	2.2	19133
new.row860	19135	7912	2.780586578	0.758341742	0.758341742	0	0.505561115	1.011122242	0.505561092	0.2527806	0.12639029	0	0.126390296	0.12639031	0	0.379170873	0	0.631951454	0.12639029	0.12639029	0	0	0	19135	Monroe County	7707	17.77	7.1	6	5.1	60	96.3	0500000US19135	93	49.8	41.5	94.6	0.1	0.1	0.8	0	0.1	0.3	19135
new.row861	19137	10239	3.906631571	1.660318546	1.36732092	0.292997366	0.488329023	0.976657751	0.292997337	0.390663114	0	0.097665793	0.195331593	0.390663056	0	0.292997354	0.0976658	0.781326238	0.195331573	0.09766578	0.292997366	0	0.195331557	19137	Montgomery County	9917	23.38	11.8	6	12.3	58	97.6	0500000US19137	91.6	48.4	43.3	92.7	0.4	1.9	0.3	0.2	1.1	1	19137
new.row862	19139	42923	2.609323697	0.862008709	0.838711183	0.023297526	0.372760525	1.094984009	0.465950648	0.093190129	0.023297527	0.18638026	0.326165455	0.069892601	0.046595065	0.116487652	0.04659507	0.302867923	0.02329753	0.093190133	0.163082716	0.046595056	0.046595069	19139	Muscatine County	42664	97.52	10.3	5	9.8	62.7	96.2	0500000US19139	90.1	50.2	38.6	83.5	2.7	0.2	0.7	0	8	18.6	19139
new.row863	19141	13944	3.227194561	0.788869668	0.788869668	0	0.502008049	1.649454865	0.788869674	0.286861718	0.071715438	0	0.502008048	0.071715438	0	0.143430877	0.071715434	1.00401606	0.143430866	0	0.358577176	0.071715434	0.143430877	19141	O'Brien County	13753	24	0	6	7	62.4	96.8	0500000US19141	90.7	49.6	40.4	91.5	1.4	0.3	0.7	0	1.6	5.8	19141
new.row864	19143	6149	1.626280529	0.325256151	0.325256151	0	0.325256151	0.650512283	0.487884233	0.16262805	0	0	0	0	0	0.16262805	0.16262805	0.487884201	0	0	0.650512199	0	0	19143	Osceola County	5958	14.94	3.7	6	8	62.9	94.1	0500000US19143	86.2	52	44	91.9	0.9	0.3	1.4	0	1.7	8.8	19143
new.row865	19145	15393	4.417592398	1.429221025	1.364256518	0.064964601	0.844539755	1.364256437	0.584681439	0.129929196	0	0	0.649645845	0.324823	0	0.259858382	0.194893793	0.714610408	0.064964601	0.129929179	0.194893799	0.064964591	0.1299292	19145	Page County	15107	28.24	9.8	6	8.3	53.8	94.7	0500000US19145	92.9	52.6	45.2	93.3	1.5	0.5	0.9	0	0.2	3.7	19145
new.row866	19147	9110	3.183315087	0.987925404	0.987925404	0	0.219538993	1.427003338	0.439078011	0.219538993	0	0	0.768386587	0.219538993	0	0.219538988	0.109769496	0.658617131	0	0.109769496	0.658617178	0	0	19147	Palo Alto County	8886	15.76	11.3	6	6.8	63.8	95.8	0500000US19147	93	50.6	41.3	92.4	2	0	0.6	0	0.7	3.6	19147
new.row867	19149	25027	2.637152104	0.879050561	0.879050561	0	0.43952531	1.038878057	0.519439008	0.159827384	0	0.119870534	0.239741028	0.079913687	0	0.079913688	0.119870539	0.399568468	0	0.039956841	0.23974107	0.119870531	0.079913688	19149	Plymouth County	25177	29.18	4.3	4	3.2	67.8	94.6	0500000US19149	94.3	50.8	40.9	92.3	1.8	0.4	0.5	0.4	1.9	5.8	19149
new.row868	19151	6972	2.008032238	0.717154232	0.717154232	0	0.430292583	0.430292506	0.143430864	0.143430864	0	0	0.143430864	0.143430855	0	0.143430864	0.143430855	0.860585088	0	0.286861719	0.143430864	0	0	19151	Pocahontas County	6619	11.47	18	6	4.4	58.6	94	0500000US19151	91.5	49.6	45.4	93.3	0.2	0.1	0.6	0.9	1.9	4.5	19151
new.row869	19153	467235	3.713334819	1.416845893	1.356918913	0.059927019	0.58214817	1.346217647	0.365982865	0.124134535	0.06848802	0.098451531	0.689160703	0.121994292	0.036384259	0.1433968	0.066347772	0.241848323	0.021402508	0.042805013	0.162659044	0.109152787	0.068488022	19153	Polk County	490161	854.24	3.1	3	7.3	67.7	95.2	0500000US19153	92.7	49.7	36.1	79.8	7.3	0.2	4.9	0	2.4	8.9	19153
new.row870	19155	93287	2.315435139	0.814690126	0.78253131	0.032158821	0.450223519	0.803970559	0.300149002	0.064317653	0.021439214	0.053598037	0.364466635	0.064317644	0.064317633	0.075037253	0.042878428	0.278709799	0.064317643	0.064317642	0.150074503	0.096476463	0.032158822	19155	Pottawattamie County	93206	98.08	2.6	3	8	61.5	94.8	0500000US19155	90.6	50.1	39.7	89.7	1.5	0.2	0.9	0.1	1.8	8.5	19155
new.row871	19157	18428	3.418710819	0.976774455	0.922509255	0.054265241	0.651183076	1.302366221	0.325591515	0.108530504	0.054265241	0	0.813978725	0.162795745	0.054265248	0.162795736	0.108530496	0.434121962	0.054265241	0.162795745	0.054265241	0	0.108530504	19157	Poweshiek County	18504	31.63	23.7	6	6.4	59.6	96.5	0500000US19157	94.9	49.1	40.7	92.3	1.2	0.2	2.2	0	1.1	3.4	19157
new.row872	19159	4986	2.00561585	0.802246282	0.802246282	0	0.2005616	0.601684711	0.40112317	0	0	0	0.2005616	0	0.2005616	0.2005616	0	0.802246282	0	0	0.40112317	0.2005616	0	19159	Ringgold County	4894	9.14	42.1	6	3.8	61.4	93	0500000US19159	94	49.4	43.8	95.1	0.1	0	0.1	0	2	2.9	19159
new.row873	19161	9936	2.516103235	0.905797198	0.905797198	0	0.20128826	1.308373344	0.70450886	0.201288249	0	0.301932381	0.10064413	0.10064413	0	0	0	0.90579712	0.10064413	0.201288249	0.10064413	0	0.10064413	19161	Sac County	9721	16.91	10.6	6	5.5	63.2	94.8	0500000US19161	93.7	50.5	45.2	95.7	0.3	0	0.8	0.4	1.1	3.9	19161
new.row874	19163	171493	4.338369447	1.399474036	1.364487192	0.034986854	0.629763333	1.900952201	0.880502421	0.116622842	0.064142568	0.099129412	0.74055504	0.15160969	0.046649132	0.139947411	0.069973704	0.180765399	0.005831143	0.023324567	0.169103123	0.069973698	0.075804858	19163	Scott County	172943	377.53	3.5	3	8.1	63.1	94.4	0500000US19163	94	49.4	38.7	81.8	7	0.2	2.8	0	1.4	7.3	19163
new.row875	19165	11772	2.973156532	0.59463147	0.59463147	0	0.934420858	1.019368103	0.50968397	0.169894657	0	0	0.339789323	0.169894666	0	0.169894675	0.084947338	0.509683972	0	0.084947328	0.509683989	0.084947338	0	19165	Shelby County	11454	19.39	4	6	9.1	62.8	95.6	0500000US19165	94.2	48.6	45.5	94.4	0.9	0.1	0	0	1.5	3.3	19165
new.row876	19167	34692	2.738383417	0.980053165	0.951228065	0.028825082	0.403551253	1.008878276	0.345901067	0.144125446	0.057650169	0.144125443	0.317075991	0.172950541	0.028825088	0.115300362	0.028825099	0.317075986	0.028825085	0.057650179	0.172950534	0.057650167	0.028825088	19167	Sioux County	34855	45.36	3.4	6	3.3	70.1	95	0500000US19167	91.6	50.6	34.4	90.4	0.5	0.3	0.4	0	3.8	11.4	19167
new.row877	19169	95888	2.575922216	1.084598534	1.032454415	0.052144167	0.365009176	0.907308464	0.312865029	0.146003666	0.020857668	0.073001835	0.354580346	0.093859495	0.052144168	0.041715336	0.031286497	0.354580366	0.020857663	0.104288344	0.135574846	0.07300183	0.010428833	19169	Story County	97117	169.54	6.5	4	5.9	62.9	94.9	0500000US19169	97.1	52.5	26.5	83.8	2.4	0.3	7.3	0	1.5	3.8	19169
new.row878	19171	17236	1.740543051	0.464144814	0.406126713	0.058018101	0.232072418	0.812253359	0.522162989	0.058018096	0	0.058018096	0.17405431	0.058018097	0	0.058018097	0.116036198	0.348108604	0.058018113	0	0.058018096	0.058018097	0	19171	Tama County	16854	23.38	15.4	6	11.3	60.8	92.7	0500000US19171	91	50.7	41	83.1	1	7.5	0.6	0	1.8	11.5	19171
new.row879	19173	6214	2.092050276	0.643707794	0.643707794	0	0.643707891	0.643707962	0.321853897	0.160926953	0	0	0.160926953	0	0	0	0.16092692	0.804634835	0.160926953	0.160926953	0.482780841	0	0	19173	Taylor County	6121	11.51	31.3	6	4.4	62.4	93.3	0500000US19173	91	49.8	44.1	90.9	0.1	0.3	0	0	3.7	8.9	19173
new.row880	19175	12497	3.200767891	0.960230521	0.800191967	0.160038392	0.320076809	1.280307443	0.160038411	0.400096002	0	0.240057598	0.480115201	0.4000959	0.080019199	0.160038411	0	0.640153665	0	0.080019201	0.320076811	0.080019212	0	19175	Union County	12241	28.89	8.3	6	8.5	57.4	93.4	0500000US19175	92.8	48.7	40	94.9	0.4	0	0.6	0	1.2	3.2	19175
new.row881	19177	7308	2.189381064	1.094690927	1.094690927	0	0.136836351	0.95785444	0.273672677	0	0	0	0.684181721	0	0	0	0	0.273672702	0	0	0.273672702	0	0	19177	Van Buren County	7044	14.53	26.2	6	8	53.1	85.6	0500000US19177	88.4	51.2	45	96.9	0.4	0	0.6	0	0.6	1.6	19177
new.row882	19179	35321	2.717929451	0.877664897	0.877664897	0	0.509611854	0.792729504	0.254805938	0.056623536	0.028311767	0.084935306	0.368053011	0.169870604	0.113247064	0.198182378	0.056623542	0.311429378	0.0849353	0.02831177	0.169870606	0.084935304	0.02831177	19179	Wapello County	34969	80.98	12.2	5	14.1	58.8	93.2	0500000US19179	87.9	50.3	39.4	85.8	3.2	0.2	1.5	1.5	2.8	11.5	19179
new.row883	19181	48630	2.159160949	0.740283827	0.699156947	0.041126874	0.390705332	0.94591817	0.329015033	0.123380609	0	0.061690314	0.431832223	0	0	0.041126872	0.041126876	0.185070953	0.061690316	0	0.185070945	0	0.061690307	19181	Warren County	51466	90.3	8.1	3	3.8	66.6	97.6	0500000US19181	96.5	49.8	38.5	94	0.8	0.1	0.7	0.1	0.7	3.2	19181
new.row884	19183	22095	2.851323981	0.769404902	0.769404902	0	0.588368396	1.086218635	0.497850134	0.135777333	0	0.045259118	0.407331917	0.045259111	0.045259111	0.135777333	0.18103643	0.543109317	0	0.045259111	0.407332004	0.090518222	0.045259104	19183	Washington County	21965	38.61	9.7	4	4.9	66	93.3	0500000US19183	92.3	49.4	40.1	91.8	0.4	0	0.4	0	3.8	7	19183
new.row885	19185	6405	2.810304662	1.249024391	1.249024391	0	0.312256051	0.780640329	0.312256033	0	0	0.156128049	0.312256051	0.156128036	0	0.156128036	0.156128015	0.468384265	0	0.156128036	0.156128036	0	0	19185	Wayne County	6441	12.26	0	6	8.7	57.3	88.6	0500000US19185	89.4	49.9	41.9	95.1	0.3	0	0.1	0	0.6	1.8	19185
new.row886	19187	36945	2.950331462	1.16389223	1.136825157	0.027067263	0.54134525	0.893219665	0.297739881	0.135336313	0.05413452	0.027067265	0.378941684	0.135336317	0.027067263	0.10826905	0.08120179	0.433076197	0	0.081201789	0.162403572	0.108269046	0.216538105	19187	Webster County	35904	50.17	3.4	5	6.8	58.5	93.9	0500000US19187	91.8	52.4	39.8	87.5	3.4	0.3	1.2	0	2	5.9	19187
new.row887	19189	10545	3.034613522	0.66382171	0.474158381	0.189663367	1.043148261	1.32764362	0.663821719	0.189663338	0	0.094831667	0.379326701	0	0	0	0	0.474158381	0.094831664	0	0.189663338	0.094831664	0.094831674	19189	Winnebago County	10354	25.85	0	6	5.1	63	96.6	0500000US19189	94.5	50.7	41.5	92.5	0.8	0.2	3.1	0	0.7	5.4	19189
new.row888	19191	20575	2.527338959	0.486026764	0.486026764	0	0.437424047	1.215066683	0.3888214	0.291616047	0	0.097205342	0.43742411	0.14580802	0	0.194410702	0.048602667	0.291616051	0	0.048602681	0.097205349	0	0.194410702	19191	Winneshiek County	19991	28.98	38.3	6	6.3	65	97.5	0500000US19191	95.2	50.2	42.6	95.6	0.8	0.3	0.7	0	0.7	2.4	19191
new.row889	19193	102397	3.339941847	1.396525447	1.357461689	0.039063645	0.468763711	1.084016075	0.400402361	0.136722755	0.048829558	0.087893198	0.410168247	0.146488648	0.029297733	0.126956841	0.087893193	0.400402368	0.048829562	0.07812729	0.146488662	0.166020472	0.078127287	19193	Woodbury County	103107	118.13	3	4	9.9	65	93.5	0500000US19193	87.6	50.1	35.9	76.8	4.3	1.8	2.3	0.6	3.3	18.1	19193
new.row890	19195	7502	1.199679941	0.133297777	0.133297777	0	0.266595579	0.399893395	0.399893395	0	0	0	0	0	0	0.399893387	0	0.266595586	0	0.133297777	0.266595586	0	0	19195	Worth County	7381	18.45	2.1	5	4.6	66.5	94.1	0500000US19195	94.3	51.4	43.9	95.4	1	0.1	0.4	0	0.2	3.2	19195
new.row891	19197	12864	2.876243803	0.932835813	0.777363185	0.155472628	0.466417916	1.321517496	0.388681602	0.233208953	0	0	0.699626934	0.077736314	0	0	0.077736314	0.466417907	0.155472628	0	0.233208935	0.077736314	0.155472629	19197	Wright County	12562	21.64	3.8	6	13.1	58	95.5	0500000US19197	92.7	50.8	41.5	89.2	0.2	0.2	0.2	0	4.2	13.7	19197
new.row892	20001	12752	2.430991179	0.941028849	0.784190686	0.156838153	0.313676308	0.941028721	0.392095298	0.235257226	0.078419079	0	0.235257229	0.235257229	0	0	0	0.548933535	0	0.156838152	0.313676309	0	0	20001	Allen County	12369	24.72	0	6	11.5	56.3	90.8	0500000US20001	92.6	49.4	41.1	91.1	1.7	0.8	0.8	0.9	0.2	4.1	20001
new.row893	20003	7840	1.785714444	0.382653042	0.382653042	0	0.255102026	0.892857222	0.255102026	0.127551013	0	0.127551013	0.382653042	0.127551013	0	0.127551013	0	0.255102026	0	0	0.510204116	0	0	20003	Anderson County	7858	13.56	0	6	11.8	57.9	86.3	0500000US20003	86.5	49.8	39.7	94.5	1	0.9	0.1	0	0.2	2.6	20003
new.row894	20005	16466	3.036560296	1.214624009	1.214624009	0	0.546580787	1.032430462	0.303656003	0.121462405	0.121462392	0.121462392	0.364387218	0.242924797	0	0	0	0.303655989	0	0.060731193	0.242924806	0.121462402	0	20005	Atchison County	16073	37.28	13.3	5	10.5	60.2	91.8	0500000US20005	93.8	48.5	36.1	87.8	3.7	0.2	0.5	0	1.4	3.3	20005
new.row895	20007	4905	2.854230105	0.815494304	0.815494304	0	0	1.223241843	0.203873583	0.203873583	0	0	0.815494417	0.203873583	0.203873604	0.407747165	0	0.203873604	0	0	0.203873604	0	0	20007	Barber County	4427	3.9	16.6	6	14.5	59.9	89.9	0500000US20007	91.5	51.3	42.8	93.3	0.2	2.4	0.8	0	0.6	7.6	20007
new.row896	20009	27067	3.140355766	1.182251385	1.108360812	0.073890726	0.443344302	1.145306171	0.295562862	0.221672159	0	0.147781432	0.480289698	0.073890727	0.110836075	0.110836075	0.073890715	0.517234979	0	0.184726799	0.110836075	0.036945363	0.073890711	20009	Barton County	25779	28.79	6.9	5	9.6	61.7	88.9	0500000US20009	89.6	49.3	39.2	86.1	1.1	0.7	0.4	0	2.3	15.9	20009
new.row897	20011	14757	3.184929259	1.21976015	1.21976015	0	0.33882229	1.016466706	0.271057717	0.203293271	0	0	0.542115617	0.27105779	0	0.203293332	0.135528891	0.406586634	0.067764446	0.135528887	0.135528896	0.135528899	0.067764441	20011	Bourbon County	14534	22.87	0.8	6	7.9	58.6	91.1	0500000US20011	89.7	48.7	38.1	90.4	2.9	0	0.4	0	1.1	3.1	20011
new.row898	20013	9736	3.903040412	1.129827285	1.129827285	0	0.30813474	1.746097079	0.718981086	0.205423163	0	0.205423163	0.616269489	0.410846332	0	0.102711582	0.205423163	0.718980872	0	0	0.513557887	0	0.102711582	20013	Brown County	9564	16.75	20.6	6	9.5	61.4	89.8	0500000US20013	93.5	49.7	41.8	82.9	0.9	8	0.5	0	1.2	5.7	20013
new.row899	20015	66260	2.17325674	0.754603061	0.709326891	0.045276191	0.256565037	0.83006338	0.286749152	0.120736491	0.04527618	0.060368251	0.316933286	0.16601267	0.030184122	0.075460304	0.060368244	0.3169333	0.01509206	0.105644432	0.150920614	0.075460309	0.030184118	20015	Butler County	66911	46.79	0	3	5.7	60	93.2	0500000US20015	94.2	50.9	38.2	89	2.6	0.7	1.4	0.1	1.2	5.5	20015
new.row900	20017	2665	1.500938	0.3752345	0.3752345	0	0	0.3752345	0	0	0	0	0.3752345	0	0	0.3752345	0.3752345	0.3752345	0	0	0	0	0	20017	Chase County	2648	3.43	82.3	6	5.2	55.8	89.7	0500000US20017	93.3	51.4	44.1	90.9	0.5	0.5	0.1	0	0.7	6.7	20017
new.row901	20019	3425	3.211679	0.5839416	0.5839416	0	0.8759124	0.8759124	0.8759124	0	0	0	0	0.2919708	0	0.2919708	0.2919708	0.8759124	0	0	0.5839416	0	0	20019	Chautauqua County	3250	5.09	74.4	6	14.8	49.6	86.6	0500000US20019	88.8	52	45.9	83.9	0.9	5.4	0.4	0	0.7	4.5	20019
new.row902	20021	20501	2.146236917	0.829227871	0.780449763	0.048778108	0.243890538	0.634115431	0.048778101	0.146334321	0	0	0.439002975	0.097556212	0	0.195112438	0.146334321	0.68289349	0	0.195112445	0.19511244	0.048778101	0	20021	Cherokee County	19939	33.93	1	6	8.7	56.5	89.7	0500000US20021	89.9	48.9	42.4	88.8	0.9	2.4	0.3	0.2	0.4	3.2	20021
new.row903	20023	2677	3.361972	0.747105	0.747105	0	0.747105	1.49421	0.747105	0.3735525	0	0	0.3735525	0	0	0.3735525	0	0.747105	0	0	0.3735525	0	0	20023	Cheyenne County	2657	2.61	50.1	6	10.9	60.8	85.6	0500000US20023	89.2	52.4	43	90.8	0	1.2	0	0.3	3.7	7.5	20023
new.row904	20025	2089	0.9573959	0.9573959	0.9573959	0	0	0	0	0	0	0	0	0	0	0	0	0	0	0	0.478698	0	0	20025	Clark County	1994	2.05	56.5	6	10.5	61.4	93.6	0500000US20025	94.2	51.4	46.3	87.1	0	2.4	0.9	0	1	7.2	20025
new.row905	20027	8203	2.80385232	0.609533111	0.487626518	0.121906646	0.609532966	0.853346185	0.365719885	0.243813279	0	0	0.243813279	0.121906646	0	0.365719885	0.243813279	0.85334633	0	0	0.365719885	0.121906646	0	20027	Clay County	8002	12.4	2.9	6	9	59.4	94.5	0500000US20027	94.2	50.9	43.1	95.2	1.9	0.7	0.4	0	0.1	3.2	20027
new.row906	20029	9191	2.284843828	0.43520834	0.43520834	0	0.326406249	0.979218983	0.326406249	0.65281243	0	0	0	0.326406263	0	0.217604156	0	0.652812437	0	0.108802072	0.435208334	0	0.108802084	20029	Cloud County	8786	12.28	0.5	6	6.4	58.2	88.5	0500000US20029	95.9	51.7	38.8	93.5	0.9	0.5	0	1.9	0.3	3.9	20029
new.row907	20031	8328	2.641690742	0.840537839	0.720460978	0.120076828	0.720461099	0.960614975	0.240153693	0.240153693	0.120076863	0.120076863	0.240153693	0	0	0.120076863	0	0.240153693	0	0	0.36023053	0.120076863	0.120076863	20031	Coffey County	8179	13.05	0	6	7.3	58.5	91	0500000US20031	93.7	50.3	43.9	94.3	0.5	0.1	0.6	0	0.3	3.5	20031
new.row908	20033	1741	5.169443	1.148765	1.148765	0	0.5743825	1.723148	0.5743825	0	0	0	1.148765	0.5743825	0	0	1.148765	1.148765	0	0	0.5743825	0	0	20033	Comanche County	1700	2.16	26.4	6	4.8	60.1	91.3	0500000US20033	96.5	50.1	46.8	97.6	0.2	0	0	0	0.4	2.6	20033
new.row909	20035	35732	2.210903488	0.755625142	0.755625142	0	0.335833421	0.755625228	0.279861153	0.111944488	0	0.055972239	0.307847234	0.1399306	0	0.223888946	0	0.419791757	0.027986121	0.111944475	0.223888946	0.055972237	0.055972248	20035	Cowley County	34908	31.01	2.3	5	11	55.6	90.7	0500000US20035	91.7	50.6	38.1	83.8	2.1	1.4	1.8	0	2	11.6	20035
new.row910	20037	39099	3.171436799	1.304381088	1.304381088	0	0.306913237	0.997467975	0.23018491	0.204608839	0	0.102304418	0.460369873	0.230184895	0.153456606	0.076728312	0.102304411	0.511522084	0.051152201	0.127880538	0.153456618	0.051152206	0.102304412	20037	Crawford County	38818	65.82	5.8	5	14.8	62.1	89	0500000US20037	94.3	51.1	32.9	90.1	2.1	0.5	1.7	0.1	0.7	6.4	20037
new.row911	20039	2891	2.767208716	0.345901074	0.345901074	0	0.691802022	0.691802022	0.345901074	0.345901074	0	0	0	0.345901074	0	0.345901074	0.345901074	0.345901074	0	0	0.345901074	0.345901074	0	20039	Decatur County	2827	3.16	82.7	6	7.3	57.9	92.5	0500000US20039	93.6	50.8	50.6	95	1	0.9	0.1	0	0.8	3.6	20039
new.row912	20041	19162	2.035278178	0.574052856	0.574052856	0	0.417492858	0.67842611	0.313119715	0.208746477	0	0.05218662	0.104373238	0	0	0.313119714	0.052186618	0.469679566	0.05218662	0	0.313119707	0.052186627	0.05218662	20041	Dickinson County	18466	21.8	24.2	6	6	60.1	89.5	0500000US20041	93.6	50.8	41.8	92	1.2	0.4	0.7	0	1.3	5.3	20041
new.row913	20043	7790	1.412066842	0.641848507	0.641848507	0	0.256739387	0.513478818	0.256739425	0.128369697	0	0	0.128369697	0	0	0	0	0.385109114	0	0	0	0	0	20043	Doniphan County	7600	19.32	17.9	4	12	59.7	92.5	0500000US20043	91.2	51.8	41.9	91.1	4.8	0.2	0.1	0.1	0.6	3	20043
new.row914	20045	117806	3.047383048	0.993158223	0.925249978	0.067908255	0.492334887	1.26479125	0.288610092	0.135816506	0.280121579	0.101862383	0.45838072	0.127327983	0.042442659	0.08488532	0.042442662	0.246167424	0.0254656	0.08488532	0.152793586	0.059419723	0.03395413	20045	Douglas County	122259	268.15	0	4	6.7	66.8	92.6	0500000US20045	96	49.9	30.7	79.7	4.3	1.7	4.9	0	1.3	6.7	20045
new.row915	20047	2946	2.715546525	1.018329947	1.018329947	0	0.339443316	1.018329947	0.678886631	0.339443316	0	0	0	0	0	0.339443316	0	0.339443316	0	0	0.339443316	0	0	20047	Edwards County	2798	4.5	30.7	6	9.4	59.7	90.2	0500000US20047	87.6	49.3	43.8	87.9	0.4	1	0.5	0	3.4	21.4	20047
new.row916	20049	2581	1.16234	0.3874467	0.3874467	0	0	0.3874467	0.3874467	0	0	0	0	0	0	0	0.3874467	0.3874467	0	0	0.3874467	0	0	20049	Elk County	2530	3.93	12.3	6	10.6	48.3	90.5	0500000US20049	86.9	50.8	50.4	92.4	0.1	0.8	0.4	0	0.9	4.7	20049
new.row917	20051	28877	3.947778213	1.454444693	1.41981509	0.034629633	0.519444536	1.385185564	0.484814913	0.103888924	0	0.173148187	0.623333421	0.207777812	0.138518555	0.173148186	0.069259285	0.588703827	0.03462964	0.034629645	0.13851855	0	0.13851855	20051	Ellis County	28553	31.73	0.3	5	8	71.2	93.7	0500000US20051	95.3	50	32.9	90.6	1.3	0.1	1.6	0.2	1.9	6.4	20051
new.row918	20053	6331	2.053387813	0.631811725	0.631811725	0	0.315905877	0.78976463	0.315905877	0.157952905	0	0	0.315905848	0.157952944	0	0	0.157952905	0.947717541	0	0.157952905	0.315905877	0	0	20053	Ellsworth County	6102	8.52	18.4	6	5.6	49.3	94.7	0500000US20053	92.3	56.1	43.1	87.9	3.2	1.2	0.3	0	0.8	6.1	20053
new.row919	20055	37097	2.830417058	0.754778018	0.727821621	0.026956357	0.485214418	1.186079723	0.269563607	0.242607227	0	0.080869077	0.593039816	0.215650853	0.053912708	0.08086907	0.05391271	0.323476299	0.026956357	0.107825435	0.10782543	0.026956357	0.161738131	20055	Finney County	36467	28.01	0.7	5	9.2	66.5	86.4	0500000US20055	72.1	51.6	31.9	61.6	4.5	0.5	4.3	0.1	12.2	51.1	20055
new.row920	20057	34658	2.654510062	0.952161226	0.923307811	0.028853365	0.317387029	0.981014392	0.288533663	0.201973563	0.028853365	0.173120198	0.288533653	0.201973577	0.028853365	0.0865601	0.0865601	0.259680312	0	0.086560105	0.115413459	0.05770672	0.028853365	20057	Ford County	33619	30.61	17.2	5	9.7	68	87.5	0500000US20057	77.2	51.8	32.6	66.6	2.5	0.8	1.4	0.2	13.4	56.5	20057
new.row921	20059	25599	2.812609805	0.898472548	0.898472548	0	0.429704313	1.132856775	0.546896327	0.117192089	0.039064019	0	0.4297043	0.117192057	0	0.195320118	0.039064031	0.273448189	0.078128042	0.039064031	0.195320138	0.039064019	0.07812807	20059	Franklin County	25544	44.68	0	5	6.7	63.3	93.1	0500000US20059	92	50.1	40.2	91.8	0.6	0.4	0.5	0	1.5	4.6	20059
new.row922	20061	35796	1.676164983	0.55872159	0.502849432	0.055872158	0.223488628	0.586657655	0.167616481	0.083808247	0	0.083808253	0.251424733	0.223488667	0	0.027936077	0.055872158	0.279360814	0.083808246	0	0.027936081	0.083808246	0	20061	Geary County	31670	82.34	14.8	5	15.5	51.4	92.3	0500000US20061	93.7	53.2	26.6	61.8	17.1	0.6	3.2	1	4.2	16.8	20061
new.row923	20063	2632	2.659574878	0.759878347	0.759878347	0	0.379939237	1.139817546	0	0.379939237	0	0	0.759878436	0	0	0	0.379939237	0	0	0	0.379939237	0	0	20063	Gove County	2636	2.46	28.5	6	4.4	61.6	89	0500000US20063	93.8	50.8	42.1	95.2	0.8	0	1.1	0	0.3	2.3	20063
new.row924	20065	2561	1.561889562	0.390472454	0.390472454	0	0.390472454	0.390472454	0	0.390472454	0	0	0	0	0	0	0.390472454	1.171417171	0	0.390472454	0.390472454	0	0.780944781	20065	Graham County	2482	2.76	1.5	6	11.4	59	92.4	0500000US20065	93.8	49.5	47.2	90.8	4.2	0	1.3	0	0	4.1	20065
new.row925	20067	7716	2.592016691	1.166407632	1.166407632	0	0.388802463	0.518403338	0	0.129600875	0	0.129600875	0.259201669	0.129600875	0	0.129600875	0.259201669	0.259201669	0	0	0.129600875	0	0.259201669	20067	Grant County	7150	12.44	0	6	3	68.5	85.5	0500000US20067	79.2	55.7	32.9	76.8	0.1	2.4	0.4	0	1.6	49.5	20067
new.row926	20069	6004	1.499000736	0.832778119	0.499666885	0.333111235	0	0.4996669	0.166555617	0	0	0	0.333111235	0	0	0.166555628	0	0.166555617	0	0	0.333111246	0	0	20069	Gray County	5988	6.89	26.1	6	2.8	68.3	89	0500000US20069	75.3	51.3	36.1	92.5	0	0.1	0.2	0	1	17.1	20069
new.row927	20071	1210	1.652893	0.8264463	0.8264463	0	0	0.8264463	0	0	0	0	0.8264463	0	0	0	0	0.8264463	0	0	0.8264463	0	0	20071	Greeley County	1232	1.58	8.2	6	5.7	72.8	90.4	0500000US20071	88.9	47.6	40.6	83.8	0.2	3.2	0	0	11.3	20.6	20071
new.row928	20073	6227	2.248273587	0.32118197	0.32118197	0	0.321181941	1.284727654	0.160590991	0.160590991	0	0	0.963545918	0	0	0	0.321181941	0.642363881	0.160590991	0.160590991	0.160590991	0	0	20073	Greenwood County	5982	5.23	61.7	6	12.7	58.1	90.1	0500000US20073	91.6	50.7	48.4	93.1	0.5	1.5	0.3	0	0.7	4.3	20073
new.row929	20075	2621	1.526135	0.3815337	0.3815337	0	0.7630675	0	0	0	0	0	0	0	0	0	0.3815337	0.3815337	0	0	0.3815337	0	0	20075	Hamilton County	2539	2.55	0	6	5.9	64.1	77.3	0500000US20075	85.6	51.1	35.4	81.5	0	0	0	0	8	34	20075
new.row930	20077	5746	3.480682576	1.044204586	1.044204586	0	0.696136493	1.566307146	0.348068216	0	0	0	1.218238704	0.174034098	0	0	0	0.522102335	0.174034098	0	0.522102376	0	0.174034098	20077	Harper County	5436	6.78	40.6	6	10.3	50.7	91.2	0500000US20077	89.7	49.4	41.5	91.1	0.1	0.7	0.2	0.1	2.6	7.1	20077
new.row931	20079	34683	3.517572767	1.701121576	1.614623816	0.086497698	0.374823404	1.095637599	0.374823408	0.172995416	0.057665128	0.086497704	0.403655972	0.201827994	0	0.086497707	0.057665142	0.403655984	0.028832566	0.144162849	0.086497702	0.028832565	0.086497699	20079	Harvey County	34429	63.78	0	3	6.2	63.1	91.5	0500000US20079	91.8	49.1	40.5	85.3	1.6	1	1	0.1	3	12.6	20079
new.row932	20081	4081	0.490076	0.245038	0.245038	0	0	0	0	0	0	0	0	0	0	0	0.245038	0	0	0	0.245038	0	0	20081	Haskell County	3968	6.87	1.6	6	4.7	63.8	82.6	0500000US20081	75.2	48.8	38	75.8	0.3	0.9	0	0	16.3	31.8	20081
new.row933	20083	1875	1.066667	1.066667	1.066667	0	0	0	0	0	0	0	0	0	0	0	0	0	0	0	0.5333334	0	0	20083	Hodgeman County	1794	2.09	59.6	6	5.1	60.2	90.5	0500000US20083	92.6	48	46	96.9	0.1	0.1	0	0	0.3	6.7	20083
new.row934	20085	13322	2.176850286	0.52544665	0.52544665	0	0.225191394	0.975829548	0.375319037	0.075063798	0.075063798	0.150127613	0.300255208	0.30025518	0	0.075063814	0.075063798	0.525446449	0.075063786	0	0.075063798	0.075063798	0	20085	Jackson County	13171	20.07	6.5	4	5.5	61.7	91.7	0500000US20085	93.8	50.8	40.7	85	1	6.3	0.2	0	1.7	5.4	20085
new.row935	20087	18856	1.591005505	0.636402178	0.636402178	0	0.159100551	0.636402196	0.106067022	0.053033503	0.053033514	0	0.424268126	0.106067026	0	0.053033509	0	0.212134039	0	0	0.15910053	0.053033503	0	20087	Jefferson County	19043	35.75	2.6	4	3.3	62.1	94.4	0500000US20087	95.7	50.6	43.2	93.8	0.7	0.5	0.2	0	0.3	3.2	20087
new.row936	20089	2963	1.687479159	0.674991394	0	0.674991394	0.337495832	0.674991394	0.337495832	0.337495832	0	0	0	0	0	0	0	0.337495832	0	0	0	0	0	20089	Jewell County	2879	3.16	7.1	6	12	55.1	94.3	0500000US20089	92.5	51.9	51.1	93.3	1.1	0.2	0.3	0	0.6	1.7	20089
new.row937	20091	578797	4.868718977	1.983424216	1.886671824	0.096752401	0.970979447	1.523850293	0.357638341	0.152039479	0.127851383	0.119212781	0.767108328	0.103663287	0.067381137	0.155494938	0.063925693	0.252247341	0.027643543	0.041465314	0.198687975	0.105391007	0.072564298	20091	Johnson County	602401	1272.54	0	2	3.4	69.4	94.5	0500000US20091	96.5	49.5	38.1	82	4.8	0.2	5.4	0	1.9	8.1	20091
new.row938	20093	3931	3.052658	1.526329	1.271941	0.2543882	0.5087764	0.5087764	0.5087764	0	0	0	0	0.2543882	0	0	0.2543882	0.2543882	0.2543882	0	0.5087764	0	0	20093	Kearny County	3838	4.41	0	5	12.2	58.3	86.3	0500000US20093	80.4	51.5	34.9	81.8	3	0.2	0.6	0	8.1	32.6	20093
new.row939	20095	7576	2.639915424	0.527983128	0.527983128	0	0.263991542	1.319957715	0.263991542	0	0	0.263991542	0.791974631	0.131995771	0.131995771	0.131995771	0.131995771	0.395987319	0	0.131995771	0.131995771	0.131995771	0	20095	Kingman County	7152	8.28	52	3	5.3	59.6	90.5	0500000US20095	90.8	50.8	43.6	93.8	0.3	0.3	0	0	1.7	4	20095
new.row940	20097	2524	1.584786	0.792393	0.792393	0	0	0.3961965	0	0	0	0	0.3961965	0	0	0	0.3961965	1.188589	0	0.3961965	0	0	0	20097	Kiowa County	2475	3.42	53.7	6	2.5	63.7	88.4	0500000US20097	89	47	41.5	91.2	0.7	0.6	2.5	0	1.1	5.6	20097
new.row941	20099	20553	3.016591369	1.508295583	1.508295583	0	0.291928159	0.681165741	0.291928171	0.097309384	0.048654694	0	0.243273469	0.194618775	0.09730939	0.145964083	0.097309391	0.535201707	0.048654692	0.097309388	0.389237551	0.097309393	0.194618788	20099	Labette County	19618	30.4	16.3	5	8.2	58.3	90.2	0500000US20099	90.5	50.9	40.6	86.7	4.1	0.8	0.1	0	1.5	5.1	20099
new.row942	20101	1702	1.762632	0.5875441	0.5875441	0	0	1.175088	0	0	0	0	1.175088	0	0	0	0	0.5875441	0.5875441	0	0	0	0	20101	Lane County	1535	2.14	2	6	7.4	63.9	84.2	0500000US20101	95.8	49.3	47.9	90.8	0.5	0.3	2.6	0	4.3	12.2	20101
new.row943	20103	79359	2.066558245	0.730855995	0.680452148	0.050403861	0.352827045	0.781259848	0.226817368	0.126009639	0.037802898	0.075605788	0.315024127	0.075605796	0.037802895	0.088206754	0	0.176413515	0	0.02520193	0.176413517	0.025201929	0.025201926	20103	Leavenworth County	81758	176.64	4.5	2	6.9	53.5	93.3	0500000US20103	93.4	53.3	38	80.7	7.5	0.5	1.3	0	2.6	7.4	20103
new.row944	20105	3121	2.242871	0.6408203	0.6408203	0	0.3204101	0.9612304	0.3204101	0.6408203	0	0	0	0	0	0	0.3204101	0.6408203	0	0	0.3204101	0	0	20105	Lincoln County	2962	4.12	24.6	6	9.9	60.8	93	0500000US20105	94.6	51	44.6	95.4	0.2	0.1	0	0	0	3.9	20105
new.row945	20107	9602	1.249739611	0.312434908	0.312434908	0	0.31243489	0.416579882	0.208289932	0	0	0	0.20828995	0.104144991	0	0	0.104144991	0.208289932	0	0	0.31243489	0	0	20107	Linn County	9703	16.33	0	2	7.3	54.9	89.8	0500000US20107	93.5	51.7	45	93.6	1	0.2	0.6	0.2	0.6	3	20107
new.row946	20109	2790	3.225806	1.075269	1.075269	0	0.7168459	1.433692	0.7168459	0.3584229	0	0	0.3584229	0	0	0	0	0.7168459	0	0	0.3584229	0	0	20109	Logan County	2794	2.6	10.8	6	6.2	67.5	91	0500000US20109	92.4	51.9	39.9	93.5	0	1.5	0.5	0.2	1.7	6.1	20109
new.row947	20111	33302	2.432286231	0.750705671	0.750705671	0	0.510479751	0.870818663	0.300282281	0.180169362	0.090084682	0.120112916	0.180169365	0.240225808	0	0.060056455	0	0.420395177	0.030028228	0.150141126	0.240225808	0.090084689	0.120112903	20111	Lyon County	33195	39.17	0.1	5	8.8	65.9	89.4	0500000US20111	87.8	48.8	32.9	79.8	1.8	0.5	1.9	0	2.8	22.5	20111
new.row948	20113	28792	2.917476909	0.798832972	0.729369329	0.069463742	0.729369165	0.972492408	0.312586824	0.138927473	0	0.069463745	0.451514306	0.17365933	0.069463732	0.104195607	0.06946374	0.694637454	0	0.104195612	0.277854954	0	0.104195594	20113	McPherson County	28542	31.77	20	5	6.4	63.9	93.3	0500000US20113	92.7	49.8	39.8	93.8	1.8	0.1	0.7	0	0.3	4.8	20113
new.row949	20115	12087	1.902870932	0.413667573	0.330934061	0.082733511	0.496401023	0.744601586	0.330933985	0.165467032	0	0	0.248200544	0.165467038	0	0.082733521	0	0.579134549	0.165467047	0.082733521	0.413667511	0	0	20115	Marion County	11884	12.59	12	6	4.3	58.6	93.4	0500000US20115	92.1	50.5	43.4	94	1.1	0.6	0.6	0	0.6	4	20115
new.row950	20117	9859	2.738614558	1.014301632	1.014301632	0	0.50715083	0.811441495	0.304290505	0.304290492	0	0	0.202860311	0	0	0.101430177	0.304290501	0.710011014	0	0.304290378	0.202860311	0.101430144	0.101430144	20117	Marshall County	9707	10.78	25.2	6	6.4	63.4	94.7	0500000US20117	92.2	50.2	42.3	94.2	0.7	0.2	0.7	0	0.3	3	20117
new.row951	20119	4295	1.39697336	0.698486563	0.698486563	0	0.232828855	0.465657739	0.232828855	0	0	0	0.232828884	0	0	0	0	0.465657739	0.232828855	0	0.232828855	0	0	20119	Meade County	4033	4.12	99.9	6	8.2	65.1	90.5	0500000US20119	86.4	49.7	37.7	82.8	0.9	0.3	0.8	0	9.3	21.9	20119
new.row952	20121	32976	1.94080548	0.454876275	0.424551184	0.030325091	0.303250841	0.94007758	0.485201251	0.151625413	0	0.030325078	0.272925776	0.090975253	0	0.090975261	0.060650171	0.333575941	0.030325078	0	0.363900955	0.090975253	0	20121	Miami County	34237	59.47	0	2	4.9	62.7	93.5	0500000US20121	95.6	50.8	42.5	92.7	1.2	0.7	0.5	0	1.2	3.6	20121
new.row953	20123	6230	3.370786355	0.80256821	0.80256821	0	0.160513677	1.605136072	0.642054569	0.321027285	0	0.321027285	0.321027285	0.160513677	0	0.481540926	0.160513641	0.481540962	0	0	0.481540962	0.160513677	0	20123	Mitchell County	5979	8.52	1.2	6	7.5	58.2	90.2	0500000US20123	95.3	50.2	41.9	93.5	0.2	0.3	0.6	0	1.9	3.4	20123
new.row954	20125	33463	2.48035139	0.747093791	0.747093791	0	0.478140012	1.045931276	0.328721276	0.11953501	0.029883752	0.089651258	0.478140044	0.089651243	0.059767504	0.059767504	0	0.567791286	0.059767507	0.089651255	0.2689538	0.059767502	0.089651261	20125	Montgomery County	31829	49.46	4.7	5	12	54.8	87.6	0500000US20125	90	50.4	40.2	80.8	4.9	3	0.6	0	1.8	7.4	20125
new.row955	20127	5605	1.96253358	0.535236285	0.535236285	0	0.178412143	0.892060529	0.356824286	0.356824286	0	0	0.17841215	0	0.17841215	0	0.178412143	0.356824286	0	0	0.535236285	0	0	20127	Morris County	5620	8.07	2.7	6	10.7	60.4	92	0500000US20127	92.5	51.8	46.5	93.6	0.2	0	0.6	0	1.1	5.6	20127
new.row956	20129	2931	2.047083	1.023541	0.6823609	0.3411805	0.3411805	0.3411805	0	0.3411805	0	0	0	0	0	0	0.3411805	0	0	0	0.3411805	0	0	20129	Morton County	2587	3.55	0	6	9.6	57.3	90.3	0500000US20129	87.8	47.2	39.5	83	0.9	0	1.4	0	1.6	23.9	20129
new.row957	20131	10095	2.971768062	0.693412594	0.693412594	0	0.693412578	1.188707217	0.396235764	0.198117903	0	0.099058926	0.495294698	0.198117886	0	0	0.198117884	1.188707258	0	0.198117878	0.495294691	0.099058926	0	20131	Nemaha County	10231	14.26	32.8	6	5.4	66	94	0500000US20131	93.2	51.1	40	95.3	0.5	0.5	0.2	0	0.3	2.3	20131
new.row958	20133	16209	2.467764966	0.67863523	0.616941216	0.061694117	0.308470588	0.863717635	0.246776481	0.246776477	0.123388234	0.061694112	0.185082364	0.246776462	0.061694123	0.123388235	0.18508234	0.431858818	0.061694111	0.12338824	0.370164709	0	0.061694112	20133	Neosho County	16007	28.01	2.5	6	10.7	56.9	88.3	0500000US20133	91	49.5	40.3	92.3	1.2	0.1	0.6	0	0.4	6.3	20133
new.row959	20135	3001	2.665777602	1.332888779	1.332888779	0	0	1.332888824	0.333222261	0.666444412	0	0	0.333222261	0	0	0	0	0.333222261	0	0.333222261	0.333222261	0	0	20135	Ness County	2750	2.56	18.3	6	5.9	63.9	91.5	0500000US20135	91.4	51.2	48.4	83	0.3	0.1	0.1	0	11.7	13.7	20135
new.row960	20137	5527	2.89488	0.5427899	0.5427899	0	0.72372	0.9046499	0.36186	0.36186	0	0	0.18093	0.36186	0	0.18093	0.18093	0.72372	0	0	0.5427899	0	0	20137	Norton County	5361	6.1	25.3	6	7	47.7	87.3	0500000US20137	90.8	56.2	40.4	90.1	2.9	0.7	0.5	0	1.7	5.7	20137
new.row961	20139	15894	1.572920777	0.188750467	0.188750467	0	0.125833648	0.817918725	0.251667296	0.125833648	0	0.062916819	0.37750092	0.062916819	0.062916828	0.188750467	0.125833657	0.440417821	0	0.125833639	0.125833648	0	0	20139	Osage County	15949	22.61	0	4	7.5	59.7	91.4	0500000US20139	92.1	51.4	42.6	94.3	0.4	0.2	0.1	0	0.6	3.6	20139
new.row962	20141	3684	3.257329	1.085776	0.8143322	0.2714441	0.2714441	0.5428882	0.2714441	0.2714441	0	0	0	0	0	1.085776	0.2714441	1.085776	0	0	0.5428882	0	0	20141	Osborne County	3421	3.83	2	6	8.8	64.8	94.1	0500000US20141	95.4	50.3	46.4	94.1	0.5	0.2	0.3	0	1.3	2.6	20141
new.row963	20143	5957	1.678697241	0.671478889	0.671478889	0	0.503609167	0.335739445	0.167869722	0.167869722	0	0	0	0	0	0	0.16786974	0.335739445	0	0	0.167869722	0	0	20143	Ottawa County	5704	7.91	37.4	5	8	63	94.2	0500000US20143	94.8	52.4	42.3	94.7	0.7	0.4	0.1	0	0.7	3.2	20143
new.row964	20145	6776	2.804014233	0.885478218	0.885478218	0	0.295159381	1.32821695	0.295159381	0.295159381	0	0.295159381	0.442739109	0.147579728	0.147579728	0	0	0.442739109	0	0.147579728	0.147579728	0.147579728	0	20145	Pawnee County	6414	8.5	9.9	6	2.6	50.3	88.2	0500000US20145	89.7	54.8	46.1	87.9	5.7	1.3	0	0	1.2	7.5	20145
new.row965	20147	5446	2.019831332	0.550863017	0.367242009	0.183621008	0.367242026	0.918104872	0.367242026	0.183620988	0	0	0.367242009	0	0	0	0.183620988	0.918105149	0	0.183620988	0.550863013	0	0.550863013	20147	Phillips County	5234	5.91	25	6	13.9	57.8	92.2	0500000US20147	91.1	50.9	44.9	94	1.3	1.2	0.4	0	0.3	3.5	20147
new.row966	20149	23188	3.018803139	0.99189242	0.948766661	0.043125759	0.258754531	1.293772678	0.301880266	0.345006049	0.086251529	0.086251503	0.474383305	0.086251503	0.043125769	0.258754539	0.08625151	0.603760571	0.043125758	0.086251517	0.215628795	0.086251503	0.043125769	20149	Pottawatomie County	24383	28.99	3	4	6	65.1	95.1	0500000US20149	96	50.4	35.8	91.8	1.7	0.3	0.4	0	0.8	5.4	20149
new.row967	20151	9670	4.343329925	1.551189173	1.44777666	0.103412624	0.723888417	1.240951479	0.413650421	0	0	0.1034126	0.723888417	0.413650434	0	0.1034126	0.310237847	0.723888261	0.103412624	0.206825223	0.103412624	0.103412624	0	20151	Pratt County	9164	12.47	24.3	6	8.8	59.3	91.5	0500000US20151	91.9	50.2	37.6	90	2.2	1.1	0.2	0	0.4	7.5	20151
new.row968	20153	2520	3.571429	0	0	0	0.3968254	2.380952	1.190476	0.3968254	0	0	0.7936508	0	0.3968254	0	0.3968254	0.7936508	0	0.3968254	0.7936508	0	0	20153	Rawlins County	2530	2.37	53.8	6	9.2	66.2	91.9	0500000US20153	94.7	51.3	46.2	92.8	0.6	0.6	0.4	0	2.9	7.7	20153
new.row969	20155	63360	2.730429056	1.041666785	1.025883727	0.01578283	0.473484839	0.931186822	0.378787858	0.126262638	0.01578283	0.031565661	0.378787887	0.126262625	0.031565656	0.094696966	0.031565662	0.205176789	0	0.031565664	0.078914142	0.110479804	0.17361111	20155	Reno County	61998	49.39	8.7	5	9	59	90.8	0500000US20155	91.7	50.5	40.5	88	2.1	0.9	0.7	0.4	1.5	10	20155
new.row970	20157	4705	2.763018183	1.062699296	1.062699296	0	0.425079514	0.850159444	0.637619479	0.21253984	0	0	0	0	0	0.21253984	0.21253984	0.425079514	0	0.21253984	0.425079514	0	0	20157	Republic County	4636	6.46	16	6	5.4	59	94.7	0500000US20157	95.4	49.5	47.5	96.1	1.2	0.1	0.3	0	0.8	2.4	20157
new.row971	20159	9868	1.114714121	0.405350612	0.405350612	0	0.405350612	0.304012973	0.202675319	0	0	0	0.101337654	0	0	0	0	0.405350595	0.101337666	0	0.202675319	0	0	20159	Rice County	9537	13.13	22.1	6	6.6	58.3	92.4	0500000US20159	92	51.4	39	85.4	2	0.6	0.4	0.3	4.4	11.8	20159
new.row972	20161	75696	2.391143723	0.832276368	0.805854939	0.026421469	0.435954297	0.845487294	0.211371812	0.132107378	0.066053685	0.092475164	0.343479184	0.118896644	0.066053688	0.066053684	0.026421475	0.158528848	0	0.052842952	0.092475158	0.066053694	0.039632211	20161	Riley County	74232	121.73	11.8	4	12.1	56.9	93.9	0500000US20161	95.8	53.4	24.9	79.5	6.4	0.8	4.4	0.3	1.8	8.5	20161
new.row973	20163	5148	2.719502532	0.388500402	0.388500402	0	0.388500402	1.359751474	0	0.194250184	0	0.194250184	0.97125094	0	0	0	0.582750562	0.194250184	0	0	0.194250184	0	0	20163	Rooks County	4920	5.52	13.2	6	1.8	61.2	94.7	0500000US20163	92.6	49.6	44.9	94.8	1.7	0.4	0.3	0.1	0.5	2.6	20163
new.row974	20165	3119	0.961846886	0	0	0	0.320615599	0.320615599	0	0	0	0	0.320615599	0	0	0.320615563	0	0.641231323	0	0	0.320615599	0	0	20165	Rush County	3036	4.23	16.9	6	7.9	61.1	94.2	0500000US20165	90.9	51.4	46.4	91	0.5	0.4	0.5	0	0.2	5.4	20165
new.row975	20167	6987	1.860598437	0.858737422	0.858737422	0	0.286245874	0.429368844	0.286245874	0.14312297	0	0	0	0	0.143122931	0.14312297	0	0.715614518	0	0	0.286245874	0	0	20167	Russell County	6856	7.74	0.6	6	10.5	58.7	89.4	0500000US20167	93.4	49.1	45.3	90.4	0.8	0.4	0.1	0	2.2	4.4	20167
new.row976	20169	55334	3.542126229	1.499981494	1.481909614	0.018072074	0.542162215	1.102396327	0.361441469	0.162648635	0.036144137	0.054216218	0.487945957	0.180720732	0.054216211	0.144576568	0.018072074	0.271081041	0.018072074	0.05421622	0.09036035	0.036144141	0.108432428	20169	Saline County	54224	75.29	9	5	7.9	64.1	91	0500000US20169	93.7	49.8	39.9	87.2	3.1	0.3	2	0	1.2	12	20169
new.row977	20171	4981	2.810681	0.8030516	0.8030516	0	0.4015258	1.204577	0.8030516	0.2007629	0	0	0.2007629	0.4015258	0	0	0	0.2007629	0	0.2007629	0.2007629	0.2007629	0.2007629	20171	Scott County	4823	6.72	0	6	13	67.4	96	0500000US20171	84.9	51	38.7	84.7	0	0	0.5	0.1	9.4	21.1	20171
new.row978	20173	510484	3.263569352	1.265465774	1.196903354	0.068562379	0.523033057	1.153807015	0.276208463	0.164549727	0.127330139	0.095987337	0.489731316	0.113617672	0.039178507	0.123412288	0.045055282	0.246824581	0.017630327	0.072480235	0.121453371	0.078357011	0.074439159	20173	Sedgwick County	516042	517.31	1	3	9.3	61.8	89.1	0500000US20173	89.5	49.8	35.8	72.9	8	0.9	4.3	0.1	4.5	15.5	20173
new.row979	20175	22948	3.093951503	1.350880383	1.350880383	0	0.348614261	1.002266113	0.130730347	0.087153559	0.174307132	0.130730342	0.479344628	0.08715357	0.130730351	0.130730342	0.043576793	0.305037514	0.043576789	0	0.087153571	0.130730346	0.130730329	20175	Seward County	21428	33.51	42.2	5	11.7	68.1	85.5	0500000US20175	69.8	52.7	30.5	46.2	3	1.1	2.4	0.2	27.1	64.2	20175
new.row980	20177	178392	3.228844297	1.362168645	1.300506689	0.061661957	0.459661867	1.037042047	0.151352073	0.162563347	0.168168974	0.089690121	0.465267513	0.145746442	0.039239428	0.123323912	0.061661963	0.313915441	0.033633795	0.084084486	0.145746449	0.100901381	0.039239429	20177	Shawnee County	176875	325.13	0	4	8.6	59.6	91.8	0500000US20177	92.9	48.7	39.4	77.8	8	0.6	1.5	0.1	4.3	13.2	20177
new.row981	20179	2497	2.803363773	0.800961129	0.800961129	0	0	2.002402847	1.201441718	0.400480573	0	0	0.400480556	0	0	0	0	0.400480573	0	0	0.400480573	0	0	20179	Sheridan County	2521	2.81	23.5	6	6	72.3	94.6	0500000US20179	96.3	51.4	42.5	92.2	0.1	0.4	0	0	3.3	6	20179
new.row982	20181	5999	3.500583739	0.666777792	0.666777792	0	0.83347224	1.00016702	0.166694448	0.500083344	0	0	0.333388896	0.166694448	0	0.666777792	0.166694448	0.666777792	0	0	0.50008335	0.166694448	0.166694448	20181	Sherman County	5917	5.6	14.7	6	8.3	64.1	91.4	0500000US20181	89.7	52.8	38	88	1.9	0.2	0	0	5	12.8	20181
new.row983	20183	3693	2.978608222	0.541565341	0.541565341	0	0.812347781	1.35391266	0.541565341	0.270782578	0	0	0.541565341	0.270782578	0	0	0	1.353912787	0	0.541565135	0.541565135	0	0	20183	Smith County	3583	4	12.4	6	4.1	58.8	91.9	0500000US20183	95.4	51.6	50	95.3	0.6	0.2	0.3	0	1	2.7	20183
new.row984	20185	4251	1.176193441	0.470477502	0.470477502	0	0.235238747	0.470477502	0.235238747	0.235238755	0	0	0	0	0	0	0	0.705716305	0	0.235238747	0	0	0	20185	Stafford County	4156	5.25	26.9	6	6.8	61.8	91.3	0500000US20185	93.2	52.2	42.2	89.9	0.3	1.3	0.1	0	2.8	13.4	20185
new.row985	20187	2107	1.898434	0.9492169	0.9492169	0	0	0	0	0	0	0	0	0.4746085	0.4746085	0	0	0	0	0	0.9492169	0	0	20187	Stanton County	2006	2.95	0	6	6.9	60.8	78.9	0500000US20187	80	52.3	39.6	86.3	0	0	0	0	1.1	42.6	20187
new.row986	20189	5741	1.219299611	0	0	0	0.348371361	0.522557041	0.17418568	0	0	0.17418568	0.17418568	0	0	0.17418568	0.17418568	0.17418568	0	0	0.17418568	0	0	20189	Stevens County	5485	7.54	1.3	6	7.1	61.5	85	0500000US20189	74.4	51.7	36.3	73.8	0.4	0	0	0	16	38.1	20189
new.row987	20191	23336	1.928351249	0.514226943	0.514226943	0	0.385670284	0.599931453	0.171408996	0.042852256	0	0	0.385670203	0.085704507	0.042852256	0.21426122	0.085704509	0.471374709	0	0.085704486	0.171409009	0	0.042852256	20191	Sumner County	22836	19.32	0	3	8.1	56.1	90.7	0500000US20191	93.5	50.5	42	90.9	1	2.4	0.6	0	0.9	5.9	20191
new.row988	20193	7847	2.421307299	0.637186197	0.637186197	0	0.382311734	1.401809968	0.637186199	0.382311734	0	0.12743727	0.254874465	0	0	0	0	0.637186199	0	0.12743727	0	0	0.12743727	20193	Thomas County	7777	7.23	9.8	6	4.3	66.8	89.9	0500000US20193	94.5	50	35.2	93.9	0.9	0.2	0.3	0	2.8	7.6	20193
new.row989	20195	2899	2.414626	0.3449465	0.3449465	0	0	1.379786	0.6898931	0	0	0	0.6898931	0.3449465	0	0	0.3449465	0.6898931	0	0.3449465	0.6898931	0.3449465	0	20195	Trego County	2803	3.15	16.6	6	6.2	60.7	92.3	0500000US20195	94.5	50.4	47.8	97.5	0.1	0.1	0.4	0	0	0.8	20195
new.row990	20197	6918	0.722752216	0.578201822	0.578201822	0	0	0	0	0	0	0	0	0.144550461	0	0	0	0.578201809	0	0	0	0	0	20197	Wabaunsee County	6931	8.72	32.5	4	4.9	59.6	91.9	0500000US20197	96.6	51	43.7	92.8	1	0.6	0.7	0.1	0.9	4.9	20197
new.row991	20199	1591	1.257071	0.6285355	0.6285355	0	0	0	0	0	0	0	0	0.6285355	0	0	0	1.257071	0	0.6285355	0	0	0	20199	Wallace County	1518	1.66	52.7	6	12.5	61.2	95.6	0500000US20199	92.6	52	43.1	91.5	0.7	0.6	0.6	0	2.8	6.8	20199
new.row992	20201	5572	1.615218905	0.717875109	0.717875109	0	0.179468792	0.538406321	0.358937584	0.179468792	0	0	0	0	0	0.179468792	0	0.538406372	0	0	0.358937584	0	0	20201	Washington County	5406	6.04	33.9	6	6.3	58.5	94.4	0500000US20201	93.5	52	44.9	94.4	0.2	0.3	0.7	0	1.9	4.4	20201
new.row993	20203	2157	2.781641	0.9272137	0.9272137	0	0.9272137	0.9272137	0.4636068	0	0	0	0.4636068	0	0	0	0	0.4636068	0	0	0.4636068	0	0	20203	Wichita County	2119	2.95	5	6	7.6	57.3	92	0500000US20203	88.2	52.6	43.1	79.5	0.7	0.6	0	0	7.6	24.9	20203
new.row994	20205	8858	3.048092008	1.016030661	1.016030661	0	0.338676925	0.903138419	0.45156921	0.112892316	0	0.112892289	0.225784605	0.338676925	0	0.338676765	0.112892316	0.56446151	0	0.225784585	0.225784605	0	0.112892316	20205	Wilson County	8525	14.95	0	6	12.5	56.4	93.4	0500000US20205	91.3	49.9	42.4	94.1	0.2	0.4	0	0	0.2	3.8	20205
new.row995	20207	3178	1.258653153	0.629326806	0.629326806	0	0	0.629326806	0	0.314663311	0	0	0.314663311	0	0	0	0	0.314663311	0	0	0.314663311	0	0.314663311	20207	Woodson County	3138	6.3	8.2	6	10.7	51.5	91.4	0500000US20207	92	51.1	46.6	92.8	0.1	0.5	0	0	0.4	0.9	20207
new.row996	20209	163227	2.089115152	0.96185072	0.900586297	0.061264371	0.34920692	0.502367857	0.134781616	0.018379312	0.018379313	0.024505749	0.306321853	0.11027587	0.030632185	0.116402308	0.018379312	0.220551738	0.012252874	0.061264374	0.159287367	0.030632185	0.036758618	20209	Wyandotte County	165429	1091.22	0.3	2	12.8	61.9	82.5	0500000US20209	81.4	50.3	34.3	50.2	20.5	1.1	5.3	0.2	12.7	30.2	20209
new.row997	21001	19304	2.53833412	0.82884383	0.725238197	0.103605458	0.155408206	1.087857394	0.15540819	0.103605458	0	0.207210949	0.621632983	0.103605464	0	0.259013664	0.103605466	0.207210938	0.051802726	0.051802732	0.466224596	0	0.103605458	21001	Adair County	19202	47.38	22.3	6	15	50.3	92.5	0500000US21001	86.1	50.6	40.3	92.4	1.6	0	0.4	0.1	0.5	2.5	21001
new.row998	21003	20628	1.357378497	0.484777888	0.484777888	0	0.242388989	0.387822375	0.145433385	0.096955595	0	0.048477799	0.096955596	0.096955598	0	0.048477795	0.096955595	0.193911193	0	0	0.242388988	0	0.048477795	21003	Allen County	21315	61.9	1.1	4	12.8	54.2	91.8	0500000US21003	86.5	49.9	40.5	95.8	0.8	0	0	0	0.6	2.4	21003
new.row999	21005	22017	2.089294485	0.726711244	0.726711244	0	0.454194413	0.726711249	0.272516695	0.090838889	0	0.04541944	0.317936137	0.04541944	0	0.045419453	0.090838895	0.227097245	0	0	0.136258343	0	0.04541944	21005	Anderson County	22747	112.7	0	5	9.7	57.3	96.5	0500000US21005	91.1	50.6	41.9	93.8	3.1	0	0.1	0.1	0.5	2.2	21005
new.row1000	21007	8152	0.736015436	0.122669289	0.122669289	0	0.245338572	0.122669286	0	0	0	0.122669286	0	0	0	0	0.245338572	0.245338572	0	0	0.245338575	0	0	21007	Ballard County	7888	31.98	20.4	5	12.8	50.5	96.3	0500000US21007	92.1	50.4	44.7	92.5	3.9	0.2	0.5	0	0	1.6	21007
new.row1001	21009	43418	3.086277514	1.47404305	1.45101106	0.023031922	0.437606485	0.898244952	0.23031921	0.23031923	0	0.023031922	0.414574571	0.115159618	0.092127685	0.023031922	0.046063841	0.207287299	0.02303192	0	0.483670379	0.046063841	0.092127683	21009	Barren County	44249	90.76	17.7	5	15.2	52.7	91.3	0500000US21009	84.7	48.6	40.2	89.7	3.5	0.4	0.8	0	1.1	3.6	21009
new.row1002	21011	12189	0.738370713	0.164082392	0.164082392	0	0.08204117	0.164082373	0	0	0	0.082041178	0.082041178	0	0.082041178	0.082041178	0.164082392	0.492247081	0	0.246123572	0.164082392	0	0	21011	Bath County	12500	44.84	1.6	5	17	49.5	92	0500000US21011	81.4	50.5	39.5	95.5	1.7	0.1	0.1	0	1	1.8	21011
new.row1003	21013	27469	3.42203952	1.601805745	1.565401023	0.036404671	0.473260745	0.800902797	0.07280934	0.145618726	0	0	0.582474819	0.145618685	0.036404676	0.109214011	0.254832704	0.218428043	0	0	0.400451467	0.07280934	0.145618687	21013	Bell County	26032	72.51	1.5	5	21.5	36.9	93.8	0500000US21013	78.2	50.2	41.5	94.4	1.9	0.2	0.1	0	0.2	1.4	21013
new.row1004	21015	127682	2.960480108	1.096473988	1.033818277	0.062655656	0.681380318	0.900675143	0.297614376	0.070487611	0.078319573	0.054823698	0.399429851	0.093983481	0.054823699	0.093983487	0.039159786	0.109647394	0.015663913	0.02349587	0.133143276	0.148807189	0.054823702	21015	Boone County	133581	542.21	0.8	2	3.1	67.2	94.7	0500000US21015	93.8	49.9	38	87.6	3.6	0.2	2.3	0.2	2	4.5	21015
new.row1005	21017	20017	2.547834364	1.398810976	1.298895857	0.099915067	0.399660313	0.549532926	0.049957535	0.049957538	0	0.149872624	0.29974523	0.199830157	0	0	0	0.049957538	0	0	0.149872606	0.09991507	0.049957534	21017	Bourbon County	19788	68.3	0.5	3	11.2	56.3	96.6	0500000US21017	85.3	49.2	41.8	86.3	4.9	0.4	0.1	0	2.1	7.2	21017
new.row1006	21019	48486	4.867384214	2.722435304	2.660561737	0.061873533	0.659984359	0.969351811	0.24749412	0.061873526	0.082498041	0.082498041	0.494988247	0.082498044	0.123747081	0.144371574	0.164996088	0.268118635	0	0.061873539	0.288743126	0.082498046	0.061873535	21019	Boyd County	46718	292.24	3.5	3	12.3	48.9	94.6	0500000US21019	88.7	50.1	42.1	93	2	0	0.3	0	1.2	2	21019
new.row1007	21021	29773	4.635072787	2.653410787	2.451885988	0.201524886	0.604574554	0.839686907	0.268699794	0.067174954	0	0.134349915	0.369462211	0.167937394	0.067174954	0.268699809	0.033587479	0.268699848	0	0.067174956	0.268699838	0.100762438	0.067174954	21021	Boyle County	30060	166.84	1.1	5	11	50.5	94.1	0500000US21021	90.4	50.5	40	85.7	8.2	0	0.8	0	1.4	3.4	21021
new.row1008	21023	8330	0.600240101	0.240096024	0.240096024	0	0	0.240096036	0	0.120048042	0	0	0.120048042	0	0	0	0.120048042	0.240096019	0	0	0.120048042	0	0	21023	Bracken County	8303	40.38	1.1	2	11.5	55.5	95.9	0500000US21023	88	50.3	41.7	96.1	1.4	1.6	0.2	0	0.2	0.8	21023
new.row1009	21025	13276	3.464897653	1.431153797	1.431153797	0	0.301295536	0.979210507	0.075323884	0.075323884	0	0.225971689	0.602591104	0.52726722	0	0.075323884	0.150647794	0.301295575	0	0.15064778	0.527267189	0	0	21025	Breathitt County	12630	25.65	30.9	6	22.2	41.1	96.3	0500000US21025	79.5	50.6	42.7	96.2	1	0.2	0.8	0	0.2	1.2	21025
new.row1010	21027	19991	1.300585356	0.400180101	0.400180101	0	0.150067511	0.350157424	0.100045007	0.050022504	0	0.100045013	0.100045007	0.200090041	0	0.050022504	0.150067517	0.150067521	0	0	0.15006753	0	0	21027	Breckinridge County	20477	36.1	26.1	6	15.9	47.5	91.7	0500000US21027	85.1	50.7	42.3	94.7	1.7	0	0	0	0.6	1.9	21027
new.row1011	21029	78622	1.72979584	0.559639791	0.521482551	0.038157255	0.432448954	0.534201644	0.114471772	0.050876342	0.012719086	0.089033604	0.267100828	0.076314516	0	0.06359543	0.063595432	0.101752718	0.012719088	0.025438173	0.089033601	0.012719088	0	21029	Bullitt County	81676	274.97	0.6	2	8.3	60.9	97	0500000US21029	89.4	50.2	41.1	92.9	1.2	0	0.7	0	1	2.6	21029
new.row1012	21031	12735	1.099332444	0.31409502	0.31409502	0	0.157047529	0.471142479	0.078523746	0.078523746	0	0.078523751	0.235571274	0	0	0.078523746	0.078523746	0	0	0	0.078523746	0	0.078523746	21031	Butler County	12879	30.23	73.9	4	13.3	47.3	88.3	0500000US21031	80.7	51.1	41.4	96	0.5	0.1	0.7	0	0.6	3.8	21031
new.row1013	21033	12747	3.059543571	1.56899651	1.56899651	0	0.235349488	0.784498311	0.313799291	0.078449848	0	0	0.392249132	0.156899651	0.078449848	0.078449848	0.15689964	0.470698972	0.07844984	0	0.39224918	0	0.078449848	21033	Caldwell County	12747	36.97	31.7	6	13.6	53.8	88.8	0500000US21033	87.7	49.3	42.4	90.4	6	0	0	0	1.4	2.2	21033
new.row1014	21035	38616	2.641391985	1.11352805	1.061736101	0.051792006	0.466127949	0.854568185	0.207168042	0.181272018	0.103584012	0.025896003	0.336648037	0.077688003	0	0.077688015	0.051792006	0.233064013	0	0.051792012	0.233064023	0.025896003	0.077688009	21035	Calloway County	39001	101.3	4.1	5	11.5	55.3	93	0500000US21035	90.3	48.7	35.6	90	3.5	0.3	1.6	0.3	1.2	2.8	21035
new.row1015	21037	91804	2.450873598	0.860528949	0.816957939	0.043571083	0.522853004	0.849636217	0.283212072	0.108927725	0.032678314	0.054463862	0.37035423	0.098034944	0.032678318	0.076249394	0.010892772	0.152498806	0	0.021785544	0.18517713	0.043571084	0.032678315	21037	Campbell County	93584	618.5	0.6	2	7.9	62.7	95.8	0500000US21037	93.3	49.6	38.9	92.3	2.6	0	1	0	0.7	2.3	21037
new.row1016	21039	4890	0.817995977	0.408997946	0.408997946	0	0.204498978	0	0	0	0	0	0	0.204498978	0	0	0	0.61349685	0	0.408997946	0.61349685	0	0	21039	Carlisle County	4760	25.13	5	6	15.5	47.9	92.7	0500000US21039	86.9	50.2	42.9	93.7	1.2	0.3	0.5	0.1	0.4	2.5	21039
new.row1017	21041	10695	2.43104223	0.561009848	0.561009848	0	0.467508207	0.748013067	0.187003251	0.280504882	0	0.09350161	0.187003272	0.374006544	0	0.187003272	0.09350161	0.374006525	0	0	0.374006544	0	0	21041	Carroll County	10631	82.69	25.2	6	19.9	54.4	91.1	0500000US21041	82.7	51.2	38.5	88.1	3.3	0	0	0	3.8	6.9	21041
new.row1018	21043	27385	1.643235428	0.474712441	0.474712441	0	0.29213064	0.693810588	0.219098032	0.182581692	0	0.10954902	0.182581703	0.073032676	0	0.03651634	0.073032678	0.073032678	0	0.036516339	0.255614378	0	0	21043	Carter County	26797	65.44	18.5	6	18.9	42.7	90.4	0500000US21043	81.2	50	41.9	95.7	0.4	0.1	0.1	0	0.1	1	21043
new.row1019	21045	15805	1.645048919	0.379626713	0.379626713	0	0.189813336	0.759253349	0.316355601	0	0	0	0.442897829	0.063271112	0	0.189813336	0.063271112	0.189813348	0	0.063271124	0.316355601	0	0	21045	Casey County	16159	36.38	8.5	6	20.1	43	87.1	0500000US21045	77.3	48.4	41.9	95.5	0.9	0.2	0.3	0	1	3.1	21045
new.row1020	21047	72438	2.678152611	1.366685902	1.339076388	0.02760982	0.289903045	0.662635613	0.069024538	0.041414728	0.013804912	0.096634359	0.441757111	0.193268735	0.027609822	0.096634366	0.041414732	0.207073643	0.02760982	0.069024552	0.179463818	0.069024546	0.08282946	21047	Christian County	70461	98.2	12.9	3	12.6	44.2	91.3	0500000US21047	86.3	52.6	28.4	68.4	20.2	0.3	1.2	0.4	2.2	8.4	21047
new.row1021	21049	35757	3.104287365	1.342394518	1.286461327	0.055933098	0.559331054	0.894929696	0.111866206	0.083899654	0.055933101	0.13983276	0.503397895	0.111866208	0.111866209	0.083899658	0	0.111866215	0	0.055933107	0.167799312	0.083899657	0.055933098	21049	Clark County	36263	143.64	3.6	3	9.7	56.8	95.7	0500000US21049	89	48.9	40.9	91.1	3.9	0.1	0.6	0	1.1	3.3	21049
new.row1022	21051	20866	2.204543228	0.910572358	0.86264738	0.047924864	0.239624265	0.718872839	0	0.047924864	0	0.143774552	0.527173337	0.1916994	0	0.047924864	0.0958497	0.0958497	0	0	0.431323692	0.047924864	0	21051	Clay County	19901	42.41	3.5	6	26.1	37.5	94.6	0500000US21051	72.1	52.7	40.4	92.2	4.2	0	0.1	0	0.1	1.2	21051
new.row1023	21053	10208	2.742946853	0.881661385	0.783699051	0.097962369	0.293887158	0.68573681	0.097962369	0.293887141	0	0	0.293887158	0.097962369	0.097962369	0.587774252	0.097962369	0	0	0	0.195924753	0	0	21053	Clinton County	10218	51.8	8.3	6	14.6	49.5	93.8	0500000US21053	80.9	50	42.4	95	0.2	0	1.4	0	1.1	3.3	21053
new.row1024	21055	9154	1.638627882	0.546209324	0.546209324	0	0.109241851	0.983176993	0.218483702	0.218483702	0	0	0.546209493	0	0	0	0	0.218483702	0	0	0.327725553	0	0.218483702	21055	Crittenden County	8806	24.46	33.9	6	12	48.4	88	0500000US21055	86.4	51.4	43.4	95.7	0.7	0.6	0.3	0	1	1.9	21055
new.row1025	21057	6744	1.779359163	0.741399537	0.741399537	0	0.148279987	0.444839852	0.148279987	0	0	0	0.296559923	0.148279987	0	0.296559915	0	0.148279987	0	0	0.296559915	0	0	21057	Cumberland County	6614	21.67	42.8	6	23.8	49.4	89.7	0500000US21057	80.4	49	45.4	93.1	2.7	0.3	0.8	0	1.1	1.8	21057
new.row1026	21059	99258	3.657136207	1.732857816	1.702633528	0.030224262	0.584335777	0.906727987	0.161196078	0.151121327	0.050373773	0.161196065	0.382840701	0.120897061	0.110822304	0.16119608	0.040299016	0.231719363	0.020149511	0.020149512	0.251868866	0.040299019	0.060448527	21059	Daviess County	101511	221.47	9.5	4	10.9	59.1	94.9	0500000US21059	91.2	49.1	38.7	87.7	4.8	0.1	2.1	0.3	1.4	3.4	21059
new.row1027	21061	12063	0.994777488	0.165796209	0.082898102	0.082898107	0.248694311	0.331592461	0	0.082898102	0	0	0.248694359	0.082898102	0	0	0.165796247	0.248694359	0	0	0.414490606	0	0	21061	Edmonson County	12150	40.11	14.3	4	10	46.4	91.7	0500000US21061	81.6	50.4	45	95.4	0.8	0.1	0	0	0.8	1.6	21061
new.row1028	21063	7533	0.530997015	0	0	0	0.398247736	0	0	0	0	0	0	0	0	0	0.132749207	0	0	0	0.398247766	0	0	21063	Elliott County	7517	32.08	0	6	15.8	30.6	91.8	0500000US21063	75.4	57.3	43.6	96	2.9	0	0	0	0.1	0.9	21063
new.row1029	21065	14382	1.46015833	0.625782145	0.625782145	0	0.20859406	0.347656815	0.069531365	0.20859406	0	0	0.069531348	0.069531348	0	0	0.208594078	0	0	0	0.278125406	0	0	21065	Estill County	14106	55.74	2.5	6	22.3	42.1	95.1	0500000US21065	76.5	50.6	43.7	96.2	0.1	0	0.7	0	0	0.8	21065
new.row1030	21067	315109	5.195027702	2.507069013	2.40234336	0.104725668	0.742600178	1.380474733	0.171369273	0.123766691	0.165022267	0.149154733	0.771161738	0.174542779	0.155501743	0.161848749	0.072990618	0.212624842	0.00634701	0.053949587	0.231665874	0.069817109	0.085684634	21067	Fayette County	323152	1139.27	0.3	3	8.7	64.6	93.1	0500000US21067	92.2	49.3	35.2	71.8	14.7	0.2	4.1	0	2.8	7.4	21067
new.row1031	21069	14515	1.791250443	0.82673102	0.82673102	0	0.413365405	0.34447125	0.068894247	0	0	0	0.275577003	0.068894251	0	0.068894247	0.068894247	0.068894251	0	0	0.275576988	0.068894247	0	21069	Fleming County	14581	41.83	0.7	6	16.3	50.8	91.4	0500000US21069	81.4	50.1	40.8	95.2	0.9	0.2	0.5	0	0.4	1.7	21069
new.row1032	21071	37447	3.978957213	1.709082601	1.709082601	0	0.747723496	0.801132299	0.133522043	0.080113225	0.080113229	0.080113229	0.427270537	0.347157312	0.026704404	0.106817637	0.240339681	0.133522046	0	0.026704409	0.453974942	0.026704414	0.026704407	21071	Floyd County	35589	90.48	4.9	6	22.9	39.2	95.2	0500000US21071	79.3	49	42.9	96.4	0.8	0	0.4	0	0.1	0.2	21071
new.row1033	21073	49969	3.362084749	1.500930573	1.400868541	0.100062033	0.640397061	0.840521035	0.200124072	0.100062042	0.040024822	0.100062061	0.40024815	0.140086853	0.120074441	0.10006203	0.020012403	0.220136506	0	0.080049639	0.200124073	0.020012403	0.060037229	21073	Franklin County	50991	245.44	0	5	9.8	58.9	93.1	0500000US21073	91.9	48.4	40	82	8.7	0.1	1.7	0.2	1.8	3.9	21073
new.row1034	21075	6259	1.917238919	1.118389396	1.118389396	0	0	0.47930977	0.159769905	0	0	0	0.319539866	0	0	0.319539866	0	0.159769905	0	0	0.479309778	0	0.319539866	21075	Fulton County	5969	29.05	40.6	5	22.1	41.6	94.2	0500000US21075	80.4	51.8	39.2	71	23.6	0.4	0	0.9	0	1.5	21075
new.row1035	21077	8652	0.693481278	0.23116045	0.23116045	0	0.115580224	0.115580224	0.115580224	0	0	0	0	0.115580224	0	0	0.115580224	0.115580224	0	0	0.115580224	0	0	21077	Gallatin County	8869	87.61	17.7	2	14	56.4	90.5	0500000US21077	84.6	51.8	38.7	88.3	2.7	0	0.1	0	2.7	5.9	21077
new.row1036	21079	17226	1.335190966	0.696621299	0.638569595	0.058051775	0.058051778	0.406362457	0.116103575	0	0	0	0.290258906	0.058051775	0	0.058051764	0.058051778	0.058051775	0	0	0.058051778	0	0	21079	Garrard County	17666	76.78	9.3	6	12.8	52	92.7	0500000US21079	84.9	49.2	43.5	92.8	2.3	0.2	0	0	1.8	2.5	21079
new.row1037	21081	24800	1.653225922	0.685483736	0.685483736	0	0.40322581	0.443548369	0.080645148	0.120967737	0.040322579	0	0.201612905	0.080645157	0	0.040322569	0	0.201612884	0	0.040322579	0.241935484	0	0.040322579	21081	Grant County	25069	97.18	4	2	10.9	57.9	95.2	0500000US21081	88.9	50.7	36.5	92.8	0.9	0	0.1	0	2	3.1	21081
new.row1038	21083	37259	2.549719331	1.100405301	1.046726986	0.053678298	0.322069862	0.858852865	0.13419576	0.107356596	0	0.080517463	0.536783038	0.134195754	0.026839148	0.053678305	0.053678305	0.295230661	0	0.107356596	0.214713208	0	0	21083	Graves County	37266	67.54	5	5	13.9	53.2	93.1	0500000US21083	90.1	49.3	39.9	87	4	0.3	0.4	0	2.4	7.4	21083
new.row1039	21085	26129	2.37284238	1.301236123	1.301236123	0	0.191358198	0.459259792	0.114814949	0	0	0.114814958	0.229629919	0.191358259	0.038271657	0.114814943	0.076543309	0.114814953	0	0.038271657	0.267901518	0.114814962	0	21085	Grayson County	26427	53.21	10.5	6	14.2	50.8	93.7	0500000US21085	83.6	49.8	40	95.6	0.5	0	0.3	0	1	1.5	21085
new.row1040	21087	11044	2.263672597	1.177109924	1.086562797	0.090546901	0.362187596	0.362187596	0.090546901	0	0	0.090546893	0.181093802	0	0	0.271640703	0.090546901	0.452734505	0	0	0.362187604	0	0	21087	Green County	10941	38.25	12.4	6	15.6	45.2	91.7	0500000US21087	82.9	50.1	45.1	94.7	1.8	0.8	0.1	0.9	0	1.8	21087
new.row1041	21089	36012	3.33222281	1.777185336	1.749416771	0.027768518	0.444296367	0.888592667	0.24991669	0.055537034	0.08330557	0.083305567	0.416527813	0.083305555	0.027768523	0.02776852	0.083305558	0.222148165	0	0	0.277685231	0	0.083305558	21089	Greenup County	35098	101.91	5.7	3	11.2	46.9	94.3	0500000US21089	89.9	49.1	43.8	95.7	0.9	0.1	0.7	0	0.1	1.2	21089
new.row1042	21091	8700	1.494252881	0.459770186	0.459770186	0	0.344827587	0.45977012	0.114942541	0	0	0	0.344827607	0.114942541	0	0	0.114942533	0.344827599	0	0	0.114942533	0	0	21091	Hancock County	8722	46.48	81.7	4	12	55.5	94.8	0500000US21091	87.2	50.9	41.2	95.1	0.9	0	0.1	0	1.2	1.8	21091
new.row1043	21093	107699	3.435500943	1.541332668	1.504192107	0.037140548	0.547823036	0.909943472	0.18570276	0.092851371	0.037140546	0.111421642	0.482827125	0.185702759	0.046425687	0.139277033	0.064995963	0.185702736	0.009285138	0.064995958	0.167132454	0.074281091	0.083566234	21093	Hardin County	110958	178.02	0	4	7.6	54.5	94.7	0500000US21093	92.3	49.9	37.2	77.3	11.9	0.2	2	0.4	1.4	6	21093
new.row1044	21095	27548	1.996515235	0.943807173	0.834906306	0.108900835	0.290402236	0.290402223	0.072600541	0	0	0.036300278	0.181501403	0.18150139	0	0.072600541	0.217801667	0.181501391	0	0.036300278	0.217801666	0	0.036300278	21095	Harlan County	26010	55.84	9.1	6	24.9	35.3	95.1	0500000US21095	77	48.3	41.2	94.6	2.1	0	0.5	0.1	0.2	0.3	21095
new.row1045	21097	18630	2.576489603	1.019860529	1.019860529	0	0.48309172	0.644122429	0.053676861	0.107353729	0	0.107353732	0.37573805	0.107353743	0.107353732	0.161030603	0.053676871	0.429414951	0	0	0.268384337	0.053676861	0	21097	Harrison County	18886	61.64	0	6	12	56.1	95.5	0500000US21097	86.5	48.5	42.6	94.1	2.1	0	0	0	0.4	2.6	21097
new.row1046	21099	18531	1.457017977	0.539636369	0.48567269	0.053963628	0.215854507	0.377745373	0.053963633	0.053963628	0	0.215854484	0.053963628	0.053963628	0	0.161890894	0.107927261	0.215854494	0	0	0.269818122	0	0	21099	Hart County	19035	46.19	10	6	17.3	52.2	90.7	0500000US21099	78.4	49.5	40.3	91.5	4.2	0.1	0.5	0	0.9	2	21099
new.row1047	21101	46252	2.897172002	1.27562028	1.253999854	0.021620685	0.454034406	0.821586065	0.216206878	0.129724119	0.021620685	0.086482738	0.367551683	0.151344805	0.021620685	0.129724127	0.043241372	0.21620688	0	0.043241372	0.129724109	0.021620684	0.043241368	21101	Henderson County	45210	103.53	11.9	3	14	54.5	95.8	0500000US21101	89.3	48.4	41	86.5	7.2	0.2	0.3	0.1	1.3	2.9	21101
new.row1048	21103	15677	1.403329602	0.318938581	0.255150869	0.063787712	0.191363154	0.637877027	0.318938494	0	0	0.127575427	0.191363153	0.063787712	0	0.127575432	0.063787715	0.063787715	0	0	0.318938567	0	0	21103	Henry County	16126	56.33	8.7	2	9.9	55.1	91.4	0500000US21103	84.2	50	41.4	91.2	2.4	0	0.5	0	1.4	3.7	21103
new.row1049	21105	4625	1.945946	0.8648648	0.8648648	0	0.2162162	0.6486487	0.2162162	0	0	0	0.4324324	0	0	0	0.2162162	0	0	0	0.4324324	0	0	21105	Hickman County	4380	18.08	65.7	6	12.4	49.1	95.3	0500000US21105	88.4	47.9	46.6	86.4	9.4	0.1	0	0	0.8	2.2	21105
new.row1050	21107	45985	3.153202201	1.478743133	1.413504494	0.065238673	0.434924448	0.848102596	0.217462234	0.108731117	0.086984891	0.065238671	0.369685775	0.173969782	0.043492449	0.108731115	0.065238672	0.30444702	0	0	0.347939549	0.021746226	0.065238662	21107	Hopkins County	44686	82.45	18.1	5	13.5	50	95.3	0500000US21107	88.6	48.8	41.4	88.6	6.1	0.6	0.6	0	0.2	2.3	21107
new.row1051	21109	13369	1.047198613	0.299199619	0.299199619	0	0.074799899	0.373999568	0.074799899	0	0	0.074799899	0.224399728	0.074799899	0	0.074799899	0.149599808	0.149599829	0	0	0.149599799	0.074799899	0	21109	Jackson County	13329	38.61	0	6	16.5	41.3	96	0500000US21109	73	50	40.9	97.4	0.2	0.2	0.1	0	0.1	1.1	21109
new.row1052	21111	764378	4.514781795	1.976770616	1.885192963	0.09157773	0.82681605	1.254614866	0.243335104	0.073262188	0.100735496	0.126900563	0.7103815	0.163531656	0.06541266	0.168764671	0.058871396	0.249876363	0.011774279	0.043172357	0.189696721	0.061487902	0.057563143	21111	Jefferson County	766757	2015.57	0	1	10.2	62.4	94.7	0500000US21111	91.3	48.7	38.5	67.5	22	0.1	3	0	1.5	6.3	21111
new.row1053	21113	51667	2.554822287	0.92902625	0.870962135	0.058064141	0.561286711	0.890316813	0.290320709	0.135483001	0.038709425	0.096773569	0.32903014	0.019354715	0.058064142	0.038709431	0.058064141	0.154837705	0	0.058064141	0.174192434	0.019354709	0	21113	Jessamine County	54115	314.41	1.8	3	9.6	59.4	93.5	0500000US21113	89.6	48.6	38.4	89.2	4.3	0.1	1.3	0	1	3.9	21113
new.row1054	21115	23064	3.208463382	1.821019816	1.690946972	0.130072843	0.433576138	0.650364217	0.086715229	0.173430458	0.086715229	0.086715229	0.216788072	0.173430459	0.043357614	0.043357608	0.043357608	0.086715223	0	0	0.173430458	0.086715226	0.043357614	21115	Johnson County	22188	84.7	0.6	6	16.4	42.2	95	0500000US21115	82.8	50.1	41.7	96.5	0.5	0.1	1.2	0	0.1	0.6	21115
new.row1055	21117	163987	3.006335979	1.35376574	1.286687284	0.067078488	0.439059203	0.884216418	0.14025501	0.079274577	0.103666753	0.067078482	0.493941578	0.128058935	0.054882398	0.109764792	0.036588264	0.164647198	0.024392176	0.048784354	0.195137408	0.042686308	0.03049022	21117	Kenton County	166998	1042.11	0.5	2	7.9	66.2	95.2	0500000US21117	92	49.8	37.7	88.4	4.4	0.1	1.3	0	1.7	3.6	21117
new.row1056	21119	15690	1.720841109	0.509878892	0.509878892	0	0.191204588	0.509878908	0.127469725	0	0	0	0.382409183	0.318674332	0	0	0.191204587	0.191204588	0	0.127469725	0.318674313	0	0	21119	Knott County	14806	42.12	1.1	6	21.7	35.8	97	0500000US21119	71.7	49.7	44.2	96.6	1.1	0.2	0.1	0	0.7	1.1	21119
new.row1057	21121	31424	2.354887907	0.700101769	0.700101769	0	0.509164928	0.731924576	0.159114061	0.127291224	0	0.031822815	0.413696553	0.127291237	0.063645627	0.127291241	0.095468431	0.127291231	0	0.031822812	0.477342046	0	0.031822809	21121	Knox County	31145	80.62	7.1	5	29.6	38.9	93.3	0500000US21121	79	48.6	40.1	95.9	0.7	0.1	0.1	0.1	0.1	1.5	21121
new.row1058	21123	14102	1.276414551	0.425471589	0.425471589	0	0.283647696	0.283647696	0.141823848	0	0	0.070911903	0.070911903	0	0	0.212735793	0.070911903	0.212735761	0	0	0.283647706	0.070911903	0	21123	Larue County	14398	55.05	14.1	4	15	54.2	96.3	0500000US21123	84.4	49.4	41.3	91.6	3.1	0	0.2	0	1.1	3.3	21123
new.row1059	21125	59901	3.22198264	1.502478968	1.419008318	0.083471062	0.500826355	0.75123956	0.100165274	0.100165279	0.033388425	0.050082635	0.467437945	0.25041318	0.083471065	0.083471055	0.050082635	0.100165279	0	0.016694218	0.283801633	0.116859486	0.01669421	21125	Laurel County	60813	140.14	1.4	5	16.2	51.9	91.7	0500000US21125	84	49.6	39.8	96.3	0.7	0.1	0.3	0	0.5	1.6	21125
new.row1060	21127	15844	1.893461213	0.946730398	0.883615205	0.06311536	0.252461523	0.441807602	0.06311536	0	0	0.06311536	0.315576841	0.189346121	0	0.06311536	0	0.126230761	0	0	0.315576841	0.06311536	0.126230737	21127	Lawrence County	15317	36.86	0	6	21.6	36.1	93.2	0500000US21127	76.9	50.2	41.2	97.8	0.2	0	0.4	0	0.1	1.5	21127
new.row1061	21129	6717	2.233139873	0.595503937	0.595503937	0	0.148875983	0.744379917	0	0.148875983	0	0.148875983	0.44662795	0.44662795	0	0.148875983	0.148875983	0.297751967	0	0	0.893255897	0	0	21129	Lee County	7403	35.44	54.6	6	21.2	38	96.9	0500000US21129	73.5	57	41.8	94	2	0.2	0.1	0	0.1	2.3	21129
new.row1062	21131	10648	1.690458403	0.563486087	0.469571731	0.093914356	0.281743067	0.563486087	0	0.093914356	0.093914357	0.093914356	0.281743067	0.093914356	0	0	0.187828711	0.187828711	0	0	0.46957173	0	0	21131	Leslie County	9877	24.64	24.1	6	22.9	39.4	98.3	0500000US21131	82	50.1	43.2	97.1	0.4	0	0.2	0	0	0.7	21131
new.row1063	21133	23011	1.999043825	0.738777033	0.651862041	0.086914951	0.173829895	0.521489727	0.043457475	0.08691495	0	0.086914945	0.304202317	0.434574798	0	0.130372428	0	0.130372431	0	0.043457478	0.478032191	0.043457475	0.086914953	21133	Letcher County	21553	63.78	4.5	6	22.6	40.2	96.2	0500000US21133	78.9	49.8	42.7	97.5	0.7	0	0.2	0	0.2	0.9	21133
new.row1064	21135	13565	0.589753086	0.221157384	0.147438266	0.073719118	0	0.221157377	0.07371913	0	0	0.073719118	0.07371913	0.147438266	0	0	0	0.073719118	0	0	0.29487651	0.073719118	0	21135	Lewis County	13275	27.49	9.1	6	21.8	39.5	94.2	0500000US21135	78.7	49.6	42.5	97.1	0	0	0.2	0.2	0.2	0	21135
new.row1065	21137	24413	1.269815181	0.532503124	0.532503124	0	0.081923559	0.368656124	0.04096178	0	0	0.04096178	0.286732474	0.081923563	0.04096178	0.081923563	0.081923553	0.204808906	0	0	0.163847141	0	0	21137	Lincoln County	24549	73.48	21.8	5	12.5	51.5	93.7	0500000US21137	82.6	49.3	41.4	93.8	1.8	0	0.3	0	1.6	1.9	21137
new.row1066	21139	9288	1.399655598	0.968992226	0.968992226	0	0.107665815	0.107665808	0	0	0	0.107665808	0	0.107665808	0	0	0.107665808	0.107665808	0	0	0.430663206	0	0.107665815	21139	Livingston County	9194	29.36	17.7	5	11.9	51.6	95.2	0500000US21139	87	49.5	46	96	0.6	0	0	0	0.4	2.6	21139
new.row1067	21141	26847	1.862405413	0.670465972	0.670465972	0	0.223488652	0.782210255	0.148992431	0.14899244	0	0.074496224	0.409729171	0.074496224	0	0.037248109	0.074496215	0.29798487	0.037248109	0.07449621	0.335232972	0.037248115	0.037248115	21141	Logan County	27102	49.09	28.7	6	10.7	54	91.2	0500000US21141	87.7	48.9	40.8	90.1	5.9	0	0.4	0	0.9	3.1	21141
new.row1068	21143	8268	2.418964755	0.967586212	0.967586212	0	0.483792952	0.604741158	0.241896438	0	0	0	0.362844721	0.24189649	0	0	0.120948207	0.362844696	0	0	0.24189649	0	0.120948207	21143	Lyon County	8210	38.39	70.4	6	8.7	40.8	93.5	0500000US21143	90.5	56.5	47.9	90.1	6.5	0.5	0.7	0.1	0.3	2.5	21143
new.row1069	21145	65285	5.177299525	2.404840185	2.343570382	0.061269817	0.811825043	1.439840716	0.352301448	0.168491998	0.122539642	0.15317454	0.643333111	0.183809448	0.07658727	0.183809446	0.076587267	0.398253811	0.030634909	0.137857083	0.367618889	0.122539642	0.107222182	21145	McCracken County	65418	262.99	2.2	5	11.1	55	94.2	0500000US21145	92.7	48.6	42.5	83.3	10.5	0.2	1	0	0.5	2.8	21145
new.row1070	21147	17748	1.126887607	0.563443822	0.507099424	0.056344361	0.112688732	0.281721896	0.056344361	0.056344374	0	0.056344361	0.112688749	0	0	0.056344361	0.112688736	0.225377468	0	0.112688736	0.225377508	0	0.112688749	21147	McCreary County	17231	40.37	0	6	26.5	36	94.9	0500000US21147	78	54.6	39.2	90.3	6.9	0.1	0.2	0.1	0.1	1.6	21147
new.row1071	21149	9361	1.068262172	0.320478581	0.320478581	0	0.10682619	0.534130948	0.213652367	0	0	0	0.320478581	0.106826177	0	0	0	0.106826177	0	0.106826177	0.320478547	0	0	21149	McLean County	9207	36.47	50.6	4	6.1	51.6	96.5	0500000US21149	91.3	50.2	43.2	96	1	0.3	0.4	0	0.4	2	21149
new.row1072	21151	88376	3.111704365	1.312573559	1.233366518	0.079207026	0.407350403	0.927853753	0.169729345	0.113152893	0.056576447	0.101837608	0.486557443	0.124468186	0.04526116	0.192359924	0.101837611	0.237621081	0.022630575	0.022630582	0.226305797	0.033945866	0.045261162	21151	Madison County	92987	212.64	4.2	5	11.4	59.7	94.6	0500000US21151	90.8	48.9	34.4	90	3.9	0.3	0.9	0.2	0.8	2.7	21151
new.row1073	21153	12783	1.79926449	0.704059849	0.625831174	0.078228915	0.234686684	0.391144478	0	0.078228915	0	0.078228903	0.234686684	0.234686696	0	0.078228915	0.156457817	0	0	0	0.469373392	0	0	21153	Magoffin County	12161	39.43	0	6	25	32.1	96	0500000US21153	72.5	50.6	41.4	97.9	0	0.2	0.4	0	0.2	1.3	21153
new.row1074	21155	19335	2.17222639	0.930954164	0.827514914	0.103439383	0.258598401	0.672355809	0.155159043	0.103439358	0	0.051719691	0.362037768	0.155159049	0.051719691	0.051719691	0.051719691	0.206878723	0	0	0.206878709	0	0	21155	Marion County	19273	56.19	9.5	6	15.9	50.3	97.2	0500000US21155	84.4	50.3	39.8	89	6.9	0.2	0.6	0.1	0.7	2.8	21155
new.row1075	21157	31177	2.373544687	0.641498506	0.545273792	0.096224786	0.416974108	1.058472788	0.416974062	0.16037464	0	0.128299691	0.352824197	0.032074931	0.032074931	0.096224791	0.096224779	0.192449562	0.032074917	0	0.192449564	0	0.032074931	21157	Marshall County	31100	103.24	3.1	6	7.2	53.5	92.9	0500000US21157	92.3	49.7	44.6	96.7	0.7	0.3	0.2	0	0.4	1.8	21157
new.row1076	21159	12175	1.067761747	0.410677639	0.410677639	0	0.164271057	0.164271051	0	0.082135525	0	0.082135525	0	0.082135532	0	0	0.246406589	0.328542186	0	0.164271064	0.657084182	0	0	21159	Martin County	11195	48.76	12.8	6	18.7	32.1	97.7	0500000US21159	75.3	56.5	39.8	89.1	6.5	0.8	0.1	0	0.2	1.8	21159
new.row1077	21161	17167	4.368847309	1.980544095	1.980544095	0	0.582512833	1.048523302	0.349507775	0.174753898	0	0.058251285	0.46601039	0.349507762	0.116502568	0.233005182	0.058251283	0.291256483	0	0	0.349507775	0.174753878	0.233005182	21161	Mason County	17070	71.09	0	5	14.7	53.7	93.9	0500000US21161	85.6	49	42.1	88	6.8	0.5	0.6	0.1	0.6	2.2	21161
new.row1078	21163	28452	0.94896665	0.316322252	0.316322252	0	0.210881506	0.316322233	0.105440746	0	0	0.035146911	0.175734568	0.035146911	0.035146911	0.035146911	0	0.105440737	0	0.035146911	0.140587651	0.035146911	0	21163	Meade County	28572	93.55	0	4	11	55.4	96.1	0500000US21163	89.6	50.3	39.2	90.7	3.7	0.1	0.9	0.3	0.4	4	21163
new.row1079	21165	6381	0.626861236	0.313430502	0.313430502	0	0	0.156715222	0	0.156715222	0	0	0	0	0	0	0.156715222	0.313430455	0	0.156715222	0.313430502	0	0	21165	Menifee County	6489	31.87	0	5	19.2	41	94.5	0500000US21165	79.7	53.2	43.4	98.4	0.2	0	0	0	0	2.4	21165
new.row1080	21167	21378	1.543643006	0.514547634	0.467770628	0.04677707	0.374216431	0.514547627	0.093554136	0.140331167	0	0.046777063	0.23388534	0.04677707	0.04677707	0	0.04677707	0.233885303	0.04677707	0	0.093554118	0.046777058	0	21167	Mercer County	21933	88.16	11.5	6	6.8	54.8	94.2	0500000US21167	90.1	50.1	43.1	91.8	3.5	0.3	0.2	0	0.6	3.3	21167
new.row1081	21169	9990	1.201200993	0.300300308	0.300300308	0	0.200200211	0.300300308	0.100100107	0.100100107	0	0.100100094	0	0.200200201	0.100100094	0	0.100100107	0.400400429	0	0	0.400400368	0	0	21169	Metcalfe County	10071	34.77	25	5	17.3	53	92.2	0500000US21169	83.3	49.7	42.6	95	1.9	0.3	0.1	0	1.1	2	21169
new.row1082	21171	10645	2.442461347	1.033349	0.939408003	0.093940834	0.563644884	0.5636449	0.281822462	0.093940834	0	0	0.187881644	0	0	0.187881628	0.093940826	0.187881628	0	0	0.281822454	0	0.093940826	21171	Monroe County	10650	32.33	12.1	6	18.4	54.6	94.3	0500000US21171	81.6	49.8	41.2	94.6	2.6	0.3	0.2	0	0.9	3.2	21171
new.row1083	21173	27550	3.049001522	1.343012778	1.343012778	0	0.471869325	0.907441067	0.145190562	0.072595293	0.036297645	0.181488215	0.471869305	0.145190574	0.07259528	0.036297652	0.07259528	0.217785839	0	0.072595297	0.508166941	0.07259528	0	21173	Montgomery County	28157	142.66	0	5	13.6	51.9	93	0500000US21173	85.2	48.6	40.5	93.2	2.7	0.5	0.4	0	0.9	3	21173
new.row1084	21175	13281	1.731797421	0.451773275	0.37647767	0.075295534	0.225886602	0.752955267	0.150591068	0.150591067	0.075295534	0.075295534	0.301182136	0.075295534	0	0.150591068	0.075295534	0.150591068	0	0	0.225886602	0	0	21175	Morgan County	13309	34.92	0	6	16.8	37.5	92	0500000US21175	77.5	57.8	42.3	92.2	4.1	0.2	1	0.5	0.9	1.1	21175
new.row1085	21177	31153	2.18277537	0.995088824	0.930889511	0.064199281	0.385195667	0.513594194	0.128398566	0.12839855	0.03209964	0.064199285	0.160498191	0.128398551	0.06419929	0	0.096298919	0.160498193	0	0	0.256797098	0.064199273	0.032099648	21177	Muhlenberg County	30622	65.56	19.3	6	11.1	49.9	94.9	0500000US21177	84.2	50.7	43	93	2.3	0.2	1.1	0	0.4	1.7	21177
new.row1086	21179	45131	2.902661097	1.285147701	1.285147701	0	0.465312063	0.709047016	0.199419466	0.110788596	0.044315426	0.022157714	0.332365768	0.15510402	0.044315439	0.132946315	0.110788584	0.132946315	0	0.022157719	0.199419463	0.022157714	0.044315437	21179	Nelson County	46233	110.73	3.6	5	5.9	60.5	94.6	0500000US21179	92.2	49.9	39.9	91.1	4.8	0.1	0.5	0	0.5	2.4	21179
new.row1087	21181	7061	1.557852953	0.566492046	0.283245988	0.283245988	0.424869053	0.141623013	0	0	0	0	0.141623013	0.141622994	0	0.141622994	0.141622994	0.141622994	0	0	0.283245988	0	0	21181	Nicholas County	7269	37.24	0	6	13.7	49.2	93.6	0500000US21181	81.6	50.2	38.9	95.8	0.7	0	0	0	0	0	21181
new.row1088	21183	24062	2.451999015	1.038982675	0.95586401	0.083118601	0.290915122	0.831186085	0.083118601	0.124677903	0	0.124677905	0.498711708	0.083118605	0.041559299	0.124677919	0.041559299	0.332474462	0	0	0.249355824	0	0	21183	Ohio County	23994	40.86	52.9	6	9.3	52.7	94.4	0500000US21183	81.8	50.3	41	94.3	1	0.3	0.1	0	1.6	3.5	21183
new.row1089	21185	64633	3.419305885	1.268701745	1.268701745	0	0.696238768	1.237757729	0.278495491	0.07735986	0.061887888	0.216607631	0.603406932	0.092831837	0.061887891	0.030943942	0.030943942	0.185663676	0	0.015471972	0.123775781	0.030943944	0.030943946	21185	Oldham County	66799	356.8	1.5	2	3	62	96.9	0500000US21185	94.2	52.4	39.5	88.9	3.9	0.2	1.7	0	1	4.1	21185
new.row1090	21187	10686	1.122964892	0.280741152	0.280741152	0	0.374321552	0.187160768	0.093580384	0	0	0	0.093580384	0.093580384	0	0.187160768	0	0.187160768	0	0	0.187160768	0	0	21187	Owen County	10901	31.05	25.5	6	9.3	54.5	91.7	0500000US21187	83.8	50.8	42.9	94.3	1	0	0.2	0	0.6	0.6	21187
new.row1091	21189	4497	1.334222981	0.222370438	0.222370438	0	0	0.444740935	0	0	0	0.222370438	0.222370438	0	0	0.444740935	0.222370438	0.444740935	0.222370438	0	1.111852191	0	0	21189	Owsley County	4415	22.36	0	6	20.8	31.9	95.5	0500000US21189	71.4	49.6	48	91.4	1.3	0	0.1	0	1.8	0	21189
new.row1092	21191	14530	0.963523644	0.481761892	0.481761892	0	0.137646241	0.206469387	0.068823114	0	0	0.068823114	0.068823126	0.068823114	0	0	0.068823114	0.068823128	0	0	0.137646262	0	0	21191	Pendleton County	14590	52.64	14	2	11.6	57.4	93.9	0500000US21191	85.5	51.8	41.7	94.3	0.6	0	0.4	0.3	0.4	1.4	21191
new.row1093	21193	27329	5.561856848	2.744337302	2.63456392	0.109773494	0.548867455	1.353873141	0.146364672	0.146364679	0.036591163	0.146364672	0.87818799	0.475685083	0.03659117	0.329320493	0.073182339	0.292729329	0.036591162	0.219547011	0.622049859	0.036591163	0.073182333	21193	Perry County	25758	75.83	10.3	6	19.9	45.2	96.4	0500000US21193	79.6	49.4	41.3	94.5	1	0.2	0.7	0.2	0.2	1.1	21193
new.row1094	21195	61586	4.010651556	2.013444588	1.899782223	0.113662194	0.665735722	0.925534971	0.097424737	0.16237457	0.016237459	0.064949832	0.584548455	0.129899656	0.048712371	0.09742474	0.129899654	0.162374568	0.01623746	0.016237455	0.454648754	0.016237456	0.081187281	21195	Pike County	57876	73.56	17.1	6	18.2	40.3	94.6	0500000US21195	79.8	49.4	42.5	96.2	0.8	0.1	0.5	0.1	0.3	1	21195
new.row1095	21197	12349	1.700542629	0.323912855	0.323912855	0	0.161956453	0.971738407	0.080978201	0.080978201	0	0.161956453	0.64782576	0.242934654	0	0	0	0.080978201	0	0	0.323912855	0	0	21197	Powell County	12359	69.05	24.9	6	16.8	47.5	94.6	0500000US21197	81.9	50.9	39.5	94.7	0.3	0.2	0	0	0.5	2	21197
new.row1096	21199	63974	3.970362516	1.92265577	1.87576165	0.046894055	0.53146581	0.906618242	0.171944847	0.125050797	0.078156747	0.10941945	0.422046433	0.171944844	0.062525402	0.296995667	0.078156755	0.343889678	0.015631347	0.062525402	0.203207539	0.062525399	0.078156749	21199	Pulaski County	64979	98.69	2.3	5	17.9	51.9	93.3	0500000US21199	83.8	49.2	41.8	95.4	0.9	0.2	0.8	0	0.3	2.7	21199
new.row1097	21201	2161	0	0	0	0	0	0	0	0	0	0	0	0	0	0	0	0.4627487	0	0	0	0	0	21201	Robertson County	2108	21.1	0	6	16.8	48.7	94.9	0500000US21201	84.2	42.8	39	98	0.3	0	0	0	0.2	1.8	21201
new.row1098	21203	16815	1.308355514	0.475765726	0.475765726	0	0.237882863	0.23788283	0	0	0	0	0.23788283	0.118941409	0.059470705	0.059470705	0.118941409	0	0	0	0.297353568	0.059470705	0.118941409	21203	Rockcastle County	16695	52.74	5.2	5	19.9	46.1	95.3	0500000US21203	81.9	49.7	42.9	97.3	0.1	0.1	0.1	0	0.2	1.1	21203
new.row1099	21205	24392	3.320761	1.393899612	1.352902584	0.04099705	0.819940896	0.819941025	0.204985252	0.081994097	0	0.122991163	0.409970472	0.081994114	0	0.122991155	0.08199409	0.204985261	0	0.122991148	0.286979329	0.040997065	0.040997049	21205	Rowan County	24460	87.42	1.1	6	16.9	53.4	94.8	0500000US21205	86.8	48.6	30.6	95.4	2.1	0	0.8	0	0.2	2.1	21205
new.row1100	21207	17731	2.143139196	1.015171239	0.902374518	0.112796805	0.281991995	0.451187189	0.169195184	0.056398398	0	0.056398389	0.16919519	0	0.225593591	0.112796778	0.056398398	0.056398389	0	0	0.507585679	0	0	21207	Russell County	17923	70.66	14.1	6	17.9	51.5	93.8	0500000US21207	82.7	49.6	42.4	93.6	1.1	0	0	0	1.6	3.8	21207
new.row1101	21209	52322	2.656626315	1.012958143	0.99384573	0.019112423	0.458698056	0.955620897	0.210236639	0.076449682	0.03822484	0.152899353	0.477810563	0.076449672	0.019112418	0.057337255	0.076449682	0.229349026	0	0.038224847	0.229349049	0.03822484	0.03822484	21209	Scott County	57004	202.3	0.1	3	6.7	66.2	95.5	0500000US21209	94.3	49.3	36.1	86.9	4.9	0.2	1	0	2	4.5	21209
new.row1102	21211	45831	2.661953605	1.200061078	1.200061078	0	0.414566533	0.829133179	0.174554333	0.021819291	0.021819291	0.08727717	0.523662984	0.065457876	0.021819295	0.065457878	0.065457876	0.196373635	0.021819297	0.043638582	0.218192926	0.065457879	0	21211	Shelby County	49024	129.13	0	2	5.1	62.6	93.1	0500000US21211	88.6	49.3	40.6	83.1	5.2	0.1	1.1	0	2.7	9.6	21211
new.row1103	21213	17881	2.125160849	1.006655003	1.006655003	0	0.391476992	0.615178029	0.167775874	0.167775869	0	0	0.279626417	0	0.055925289	0	0.055925289	0.167775869	0.055925289	0.055925289	0.223701163	0.111850584	0	21213	Simpson County	18572	79.3	33.9	6	11.4	57.5	90.8	0500000US21213	90.2	50.6	39.2	85	9.4	0.1	0.4	0	0.8	2.8	21213
new.row1104	21215	18012	1.110370827	0.222074169	0.222074169	0	0.222074169	0.388629775	0.11103708	0	0	0	0.277592729	0.166555612	0	0.11103708	0	0.05551854	0	0	0.111037076	0	0	21215	Spencer County	19351	103.66	0	2	3.8	63.4	95.3	0500000US21215	92.6	50.5	42.9	95.2	1.7	0.1	0.4	0	0.7	2.6	21215
new.row1105	21217	25406	3.936078567	2.086121392	1.968038999	0.118082337	0.354247072	1.062741041	0.236164717	0.078721562	0.039360776	0.196803904	0.511690166	0.118082348	0.078721562	0.196803923	0.039360786	0.118082347	0	0.039360777	0.275525399	0.039360776	0.118082339	21217	Taylor County	25769	96.75	7.5	5	7.8	58.5	96.4	0500000US21217	88.4	49	37.3	91.3	4.4	0.3	0.9	0	0.2	2.6	21217
new.row1106	21219	12377	0.727155036	0.323180107	0.323180107	0	0.08079503	0.242385089	0	0.08079503	0	0.08079503	0.08079503	0	0	0	0.08079503	0.08079503	0	0	0.08079503	0	0	21219	Todd County	12294	32.83	50.8	6	13.4	53.5	78.2	0500000US21219	78.6	51	36.6	86	8	0	0.1	0	2.9	4.8	21219
new.row1107	21221	14286	1.749964996	0.699986003	0.629987421	0.069998582	0.2799944	0.629987339	0.139997214	0.209995796	0	0.069998582	0.209995796	0.069998582	0	0.069998604	0	0.139997214	0	0	0	0	0.069998582	21221	Trigg County	14651	33.19	30.4	3	13.9	50.3	89	0500000US21221	87.8	49.7	45.8	88	6.3	0	0.3	0	0.5	2.5	21221
new.row1108	21223	8697	1.034839683	0.574910852	0.459928694	0.114982158	0	0.344946489	0.114982158	0	0	0	0.22996433	0	0	0	0.114982158	0.229964343	0	0.114982184	0	0	0	21223	Trimble County	8471	55.86	17.9	2	10	52.6	95.9	0500000US21223	85.5	50.2	42	93.6	0.3	0.1	0.6	0.2	1.9	3.4	21223
new.row1109	21225	14915	2.011398034	0.603419436	0.603419436	0	0.335232988	0.737512442	0.335232971	0.134093185	0	0.067046603	0.201139801	0.067046603	0	0.201139796	0.067046604	0.201139818	0	0	0.268186369	0	0	21225	Union County	14381	41.95	19.1	6	10.6	50.6	94.4	0500000US21225	90.6	50.7	41.3	88.5	8.8	0	0.4	0	0.5	1.9	21225
new.row1110	21227	123824	3.690722395	1.817095129	1.752487333	0.064607831	0.64607827	0.864129764	0.169595562	0.088835769	0.056531854	0.153443601	0.395722966	0.153443604	0.040379895	0.137291646	0.032303918	0.314963179	0.016151957	0.096911744	0.193823491	0.080759797	0.09691176	21227	Warren County	132896	245.37	6.9	4	11.8	63.6	93.2	0500000US21227	88.6	49.4	33.3	79.2	8.8	0.1	5	0.5	1.9	5.7	21227
new.row1111	21229	11999	1.91682674	0.833403036	0.750062569	0.083340304	0.250020856	0.750062494	0.166680553	0.166680582	0	0.166680553	0.250020861	0.083340279	0	0	0	0.083340304	0	0	0.333361135	0	0	21229	Washington County	12095	40.69	18.5	6	10.1	59.2	90.2	0500000US21229	88.1	50.1	42.3	88.2	5.5	0	0.5	0	0.3	0.5	21229
new.row1112	21231	20692	1.594819352	0.483278632	0.483278632	0	0.241639277	0.628262065	0.096655716	0.096655716	0	0.048327854	0.386622877	0.048327854	0	0.096655699	0.096655716	0.144983562	0	0	0.28996712	0.048327845	0.048327845	21231	Wayne County	20333	44.38	20	6	16.6	42.8	93.2	0500000US21231	76.4	49.4	43.4	93	0.5	1.4	0	0	2.6	3.7	21231
new.row1113	21233	13180	0.986342875	0.075872534	0.075872534	0	0.303490253	0.455235198	0.075872534	0	0	0.075872532	0.303490133	0.151745064	0	0	0	0.303490133	0	0	0.455235203	0	0.075872534	21233	Webster County	12942	38.99	37	6	12.6	52	93.9	0500000US21233	85.7	50.1	39.7	89.9	4.1	0.1	0	0.2	1.9	5.8	21233
new.row1114	21235	36027	3.108779638	1.193549199	1.110278355	0.083270883	0.471868279	0.999250664	0.138784795	0.083270892	0.027756959	0.222055678	0.527382271	0.194298711	0.083270878	0.111027833	0.055513924	0.083270871	0	0	0.416354389	0.055513921	0.166541773	21235	Whitley County	36264	82.83	3.3	5	18.4	47.1	92	0500000US21235	82.1	49.4	36.1	96.1	0.9	0.1	0.3	0	0.7	1.5	21235
new.row1115	21237	7251	1.103296297	0.413736014	0.413736014	0	0.137912023	0.137912023	0	0	0	0	0.137912023	0.413736014	0	0	0	0.275824046	0	0.137912023	0.275824046	0	0	21237	Wolfe County	7157	32.21	0	6	29.2	28.9	99	0500000US21237	63.6	52.4	41	98.5	0.2	0	0.1	0	0.2	0	21237
new.row1116	21239	25817	3.098733686	1.278227359	1.278227359	0	0.658480914	0.890885911	0.193670832	0.038734166	0	0.116202508	0.542278392	0.077468342	0.07746834	0.038734163	0.077468336	0.232405016	0	0.077468342	0.271139159	0.038734166	0.116202506	21239	Woodford County	26734	141.61	1.1	3	5.7	62.9	97.3	0500000US21239	91.2	47.9	42.5	89.6	3.8	0.1	0.4	0	2.3	6.7	21239
new.row1117	22001	62607	2.539652538	1.022249962	0.99030465	0.031945303	0.287507828	0.830578035	0.127781232	0.063890611	0.031945302	0.12778124	0.479179649	0.143753928	0.047917964	0.159726515	0.047917963	0.191671854	0.015972652	0	0.303480485	0	0.047917964	22001	Acadia Parish	62045	94.71	27.3	3	20	50.8	93.6	0500000US22001	80.1	49.6	36.7	78.4	16.5	0.4	0.2	0	0.3	3.1	22001
new.row1118	22003	25667	1.714263339	0.506486851	0.506486851	0	0.194802683	0.779210605	0.1168816	0.038960537	0	0.077921075	0.545447471	0	0	0.194802671	0.038960527	0.350644806	0	0	0.155842128	0	0	22003	Allen Parish	25627	33.64	38.4	6	16.2	42.8	92.4	0500000US22003	79.6	55.9	38.5	74.2	17.8	1.7	0.7	0	1.2	6.4	22003
new.row1119	22005	119129	2.417547333	0.738695046	0.67993517	0.058759839	0.478472913	0.839426207	0.125913935	0.041971323	0.05036557	0.14270246	0.47847287	0.12591393	0.041971317	0.15109671	0.041971315	0.14270246	0.008394264	0.008394262	0.22664506	0.058759842	0.025182794	22005	Ascension Parish	126604	436.59	1.3	3	6.6	64.6	93.6	0500000US22005	88.8	49.4	36.2	67.3	22.9	0.2	1.2	0.1	3.7	6.2	22005
new.row1120	22007	22881	1.092609427	0.262226295	0.262226295	0	0.131113149	0.393339452	0.13111316	0	0	0.087408767	0.17481754	0	0	0.262226302	0.043704382	0.262226363	0	0.043704382	0.174817542	0	0	22007	Assumption Parish	21891	64.64	1.2	6	11	49.8	91.3	0500000US22007	79.1	47.7	41.9	65.7	28.9	0.5	0.4	0	0.1	3.4	22007
new.row1121	22009	41095	1.898041153	0.705682018	0.681348143	0.024333856	0.1216693	0.632680296	0.097335458	0.073001579	0	0.097335449	0.365007879	0.121669309	0.024333861	0.2676725	0.024333869	0.511011072	0	0.024333858	0.365007915	0	0.024333869	22009	Avoyelles Parish	40144	48.22	40.2	6	21.9	47.4	92.1	0500000US22009	78	50	38.6	65.2	25.6	0.8	0.6	0	0.7	2.2	22009
new.row1122	22011	36598	2.158587558	1.038308096	1.038308096	0	0.300562885	0.573801866	0.081971697	0.027323904	0	0.027323904	0.437182385	0.109295586	0	0.081971697	0.054647799	0.163943382	0	0	0.163943379	0.08197169	0.027323904	22011	Beauregard Parish	37497	32.4	52.8	5	10.2	51.2	92.1	0500000US22011	88.2	51.3	37.3	80.9	11.7	0.2	0.7	0	1.3	4	22011
new.row1123	22013	13806	1.086484105	0.434593796	0.289729109	0.144864555	0.217296831	0.289729118	0	0	0	0.072432271	0.217296826	0	0	0.072432277	0.072432277	0.434593691	0.072432277	0	0.217296832	0	0	22013	Bienville Parish	13241	16.32	96.7	6	22.9	43.2	91	0500000US22013	85.7	47.8	42.1	54.5	41.6	0.2	0	0	1	2.2	22013
new.row1124	22015	125698	2.354850473	0.891024516	0.867157759	0.023866729	0.461423422	0.700090689	0.111378079	0.047733456	0.015911154	0.095466916	0.429601104	0.119333654	0.039777874	0.103422502	0.039777878	0.182978245	0.007955573	0.063644609	0.175022671	0.087511332	0.039777877	22015	Bossier Parish	127039	151.23	9.3	3	11.9	53.6	90.6	0500000US22015	90.3	49.7	36	66.9	23.9	0.5	2	0	1.5	6.9	22015
new.row1125	22017	251069	4.592363205	2.310121946	2.198598743	0.111523128	0.665155762	1.10328237	0.127454999	0.039829688	0.075676404	0.091608282	0.768712942	0.191182507	0.103557185	0.143386872	0.075676407	0.322620457	0.015931873	0.051778593	0.234995147	0.067710467	0.043812654	22017	Caddo Parish	240204	273.41	4	3	16.8	51.7	92.5	0500000US22017	87.3	47.4	38.7	44.5	49.3	0.3	1.3	0.1	1	3	22017
new.row1126	22019	198753	3.350892822	1.494317	1.418846409	0.075470558	0.518231159	0.930803529	0.171066599	0.045282336	0.055345075	0.085533298	0.573576248	0.085533298	0.085533298	0.166035223	0.070439188	0.251568528	0.005031369	0.035219592	0.216348948	0.055345079	0.04528234	22019	Calcasieu Parish	203436	191.26	7.3	4	12.4	56.3	92.3	0500000US22019	88.7	49.2	36.7	68	24.6	0.2	1.5	0	1.3	4.2	22019
new.row1127	22021	10000	1.599999941	0.699999939	0.599999795	0.100000006	0.200000012	0.300000011	0	0	0	0	0.300000011	0.100000006	0	0.300000007	0	0.200000016	0	0	0.100000006	0	0	22021	Caldwell Parish	9918	18.73	47.6	6	17.6	41.2	93.2	0500000US22021	79.9	52.8	40.2	77.2	20.3	0	0.1	0	0.6	0.8	22021
new.row1128	22023	6806	1.322362706	0.440787479	0.440787479	0	0.146929174	0.293858359	0	0	0	0	0.293858359	0.146929174	0	0	0.293858353	0	0	0	0.146929179	0	0	22023	Cameron Parish	6973	5.43	87.1	4	9.1	58.3	91.8	0500000US22023	90.3	54.9	43.3	91.1	1.1	2.3	0.9	0	0	4	22023
new.row1129	22025	10044	1.891676614	0.796495457	0.696933563	0.099561939	0.199123873	0.298685792	0	0	0	0.199123875	0.099561939	0	0.099561939	0.298685681	0.199123856	0.199123856	0	0	0.298685792	0	0.099561936	22025	Catahoula Parish	9494	13.41	73.7	6	18.7	40.8	91.7	0500000US22025	75	52.3	38.8	66.8	31.6	0.1	0.1	0	0.4	1.1	22025
new.row1130	22027	16296	1.656848402	0.552282836	0.552282836	0	0.306823768	0.429553233	0.061364747	0.122729494	0	0.061364747	0.184094246	0.122729492	0	0.122729492	0.1227295	0.245459019	0	0	0.184094253	0	0	22027	Claiborne Parish	15670	20.76	60.6	6	24.5	36.3	93	0500000US22027	78.5	53.9	42.3	45.6	49.6	0	0.1	0	1.2	1.8	22027
new.row1131	22029	20211	2.770768352	0.989560177	0.989560177	0	0.44530208	0.593736068	0	0	0	0.098956006	0.49478009	0.098956024	0	0.395824124	0.247390066	0.14843404	0	0	0.445302153	0	0.098956006	22029	Concordia Parish	19259	27.63	24	5	25.3	36.7	90	0500000US22029	85.8	49.8	37.8	57.6	39.2	0.1	0.3	0	0.7	1.9	22029
new.row1132	22031	27164	1.141216261	0.294507472	0.2208806	0.07362686	0.110440293	0.404947757	0.073626859	0.07362686	0	0.036813433	0.220880582	0.110440284	0.036813433	0.07362686	0.110440292	0.2208806	0	0.036813433	0.220880583	0.036813433	0	22031	De Soto Parish	27463	31.37	28.1	3	14.5	48.7	92.9	0500000US22031	82.4	49	39.3	60.7	34.2	0.6	0.3	0	0.4	3.3	22031
new.row1133	22033	446167	4.70899913	1.750465683	1.665295743	0.085169906	0.694807116	1.503921197	0.105341727	0.076204652	0.116548292	0.19499425	1.010832248	0.212924761	0.094135163	0.392229815	0.06051546	0.307059897	0.020171823	0.044826266	0.255509708	0.080687278	0.044826265	22033	East Baton Rouge Parish	440059	966.37	0	3	12.6	59.8	91.6	0500000US22033	90.8	47.9	34	44.7	45.2	0.2	3.1	0	2.3	4.5	22033
new.row1134	22035	7318	1.366493544	0.6832467	0.6832467	0	0.136649366	0.273298732	0	0	0	0	0.273298732	0	0	0.273298747	0	0.683246845	0	0.273298747	0.409947968	0	0	22035	East Carroll Parish	6861	16.31	33.5	6	32.6	28.5	95.6	0500000US22035	67.7	55.9	33.9	27.7	67	0.7	0	0	1.1	1.5	22035
new.row1135	22037	19553	1.227433141	0.30685828	0.30685828	0	0.255715245	0.409144378	0	0	0	0.102286102	0.306858299	0.051143051	0	0.204572185	0	0.153429143	0	0	0.153429143	0	0	22037	East Feliciana Parish	19135	42.2	73.4	3	9.9	40.1	92	0500000US22037	84.4	55.2	44.3	54.8	40.1	0.8	0.3	0	0.1	1.8	22037
new.row1136	22039	33750	3.170370203	1.362962842	1.362962842	0	0.296296316	0.770370332	0.059259271	0.118518527	0	0.118518529	0.474074069	0.237037062	0.118518512	0.385185193	0	0.325925934	0	0.059259256	0.562963064	0	0	22039	Evangeline Parish	33395	50.42	66.9	6	23.7	45.3	90.9	0500000US22039	76.5	50.7	36.9	66.2	25.3	0.3	0.3	0.1	2.8	4.2	22039
new.row1137	22041	20388	1.961938471	0.539533066	0.490484552	0.049048461	0.196193842	0.686678553	0.049048461	0.098096921	0	0.049048461	0.490484497	0.196193839	0.049048461	0.196193842	0.098096921	0.392387701	0	0.049048459	0.245242305	0	0	22041	Franklin Parish	20015	32.05	67.8	6	20.3	43.6	93	0500000US22041	78.2	47.6	39	66.7	30.4	0	0.2	0	0.1	1.7	22041
new.row1138	22043	22305	0.448329966	0.044833003	0.044833003	0	0.089666006	0.224164966	0.044833	0	0	0	0.179331991	0	0.044833	0.044833003	0	0.179331985	0.044833	0	0.089665992	0	0	22043	Grant Parish	22389	34.82	61.4	4	9.6	43	90.3	0500000US22043	80.4	56.6	37.9	79	15.2	0.9	0.3	0	1.2	5.4	22043
new.row1139	22045	73346	3.340332473	1.540642977	1.513374965	0.027268016	0.449922314	0.913478517	0.095438063	0.068170035	0.05453603	0.122706075	0.572628396	0.109072073	0.054536032	0.231778148	0.040902026	0.190876137	0	0.027268017	0.259046165	0.027268014	0.081804055	22045	Iberia Parish	69830	121.63	0	3	17.2	54.3	92	0500000US22045	82.7	49.4	37.4	58.7	31.2	0.2	2.7	0	1.6	4.4	22045
new.row1140	22047	33122	1.660527748	0.664211051	0.573636868	0.090574237	0.21133991	0.513254105	0.060382818	0.060382812	0	0.030191406	0.362296944	0.090574242	0.03019141	0.060382827	0.090574228	0.271722688	0.030191417	0	0.362296983	0	0	22047	Iberville Parish	32511	52.55	15	3	11.9	49.5	91.7	0500000US22047	79.7	50.9	39.9	48.2	45.4	0.1	0	0.1	1	3.2	22047
new.row1141	22049	15952	2.068706119	0.689568786	0.689568786	0	0.250752281	0.814944894	0	0.062688055	0	0.06268806	0.689568728	0	0	0.188064157	0.125376125	0.25075227	0	0.06268807	0.250752245	0	0	22049	Jackson Parish	15744	27.66	42.8	6	21.8	40.5	92.6	0500000US22049	83.3	50.5	41.4	67.7	25.7	0.4	0.1	0.1	2.2	2	22049
new.row1142	22051	437038	4.576261171	2.066181825	1.965504109	0.100677741	0.761947452	1.196692245	0.194491098	0.07093204	0.093813351	0.118982785	0.718472988	0.162457264	0.08923709	0.208219881	0.091525219	0.17389792	0.004576261	0.045762609	0.26771127	0.09610148	0.086948959	22051	Jefferson Parish	432493	1462.95	1.8	2	12.2	59.4	89.5	0500000US22051	87.2	48.7	39.8	56.3	26.9	0.4	4.2	0	4.8	15.1	22051
new.row1143	22053	31405	2.706575676	1.146314231	1.11447228	0.031842065	0.318420664	0.827893644	0.159210325	0.063684128	0.031842065	0.12736826	0.445788961	0.12736826	0.063684116	0.159210318	0.06368413	0.31842067	0	0.031842065	0.413946824	0.06368413	0	22053	Jefferson Davis Parish	31368	48.16	22.6	6	13.5	52.9	93.3	0500000US22053	83.1	49.8	37.9	77.6	16.7	0.3	0	0	0.8	2.6	22053
new.row1144	22055	238230	5.855685897	2.359064684	2.245728905	0.113335857	0.709398478	1.956092783	0.235066943	0.10074298	0.14271921	0.19728833	1.280275335	0.180497834	0.104940599	0.423959979	0.121731093	0.239264576	0	0.054569113	0.31482181	0.083952483	0.062964359	22055	Lafayette Parish	244390	909.45	2.5	3	11.8	61.6	92.4	0500000US22055	89.5	49	36.2	65.9	25.7	0.1	1.8	0	1.2	4.7	22055
new.row1145	22057	98112	3.108692126	1.233284353	1.202706926	0.030577302	0.509621643	1.019243296	0.112116759	0.081539471	0.0305773	0.193656239	0.601353562	0.142694065	0.010192432	0.101924328	0.091731894	0.163078924	0	0.030577299	0.244618394	0.040769734	0.020384867	22057	Lafourche Parish	97614	91.38	0.6	4	11.9	53.9	93.9	0500000US22057	82	49.3	38.8	77.8	13.3	2.1	0.6	0	1.1	4.5	22057
new.row1146	22059	14930	1.406563905	0.334896177	0.334896177	0	0.133958485	0.7367716	0.401875407	0.200937708	0	0	0.133958485	0.066979239	0.06697923	0	0.066979222	0.133958485	0	0	0.401875432	0	0	22059	LaSalle Parish	14892	23.84	50.7	6	12.1	53.2	95.3	0500000US22059	82.9	54.2	38.3	82.4	11.7	0.4	1.9	0.6	0.5	3.9	22059
new.row1147	22061	47536	3.008246073	1.178054446	1.114944415	0.063110068	0.441770414	0.946651022	0.063110059	0.084146752	0.021036685	0.126220127	0.652137269	0.147256817	0	0.168293509	0.126220128	0.420733787	0	0.105183441	0.126220134	0.084146745	0.063110065	22061	Lincoln Parish	46742	99.08	18.4	5	19.4	53	93.1	0500000US22061	88.7	49.2	28.3	54.1	37.4	0.5	1.4	0.1	1.3	3.2	22061
new.row1148	22063	137096	1.553655781	0.503297017	0.488708697	0.014588314	0.350119635	0.547061909	0.043764952	0.021882475	0.021882478	0.087529905	0.372002113	0.05105912	0.021882479	0.058353269	0.021882476	0.11670654	0.014588314	0.014588318	0.153177338	0.021882475	0.007294158	22063	Livingston Parish	140789	217.21	1.4	3	9.4	58.4	91.9	0500000US22063	88.7	49.4	36.6	86.1	7.4	0.3	0.8	0	1.5	4.4	22063
new.row1149	22065	11616	1.463498641	0.430440721	0.430440721	0	0.086088165	0.172176319	0	0	0	0.086088165	0.086088154	0.172176306	0	0.430440846	0.172176304	0.51652901	0	0.172176321	0.258264433	0.086088154	0	22065	Madison Parish	10951	17.54	30.6	6	27.6	38.5	88.7	0500000US22065	76.5	47.6	36.2	34.3	62.5	0.2	0	0	0.6	2.9	22065
new.row1150	22067	26290	2.586534789	1.179155424	1.179155424	0	0.228223677	0.760745524	0.266260941	0.076074556	0.076074555	0.076074548	0.266260935	0.190186392	0	0.114111833	0.114111833	0.418410025	0	0	0.342335553	0	0	22067	Morehouse Parish	24874	31.29	8.7	5	21.4	46.4	92.2	0500000US22067	80.9	48.8	40	48.3	48.3	0.1	0.5	0.1	0.6	1.5	22067
new.row1151	22069	39051	2.765614199	1.229161867	1.177946791	0.051215076	0.256075433	0.717011088	0.153645238	0	0.051215078	0.025607543	0.486543197	0.204860317	0.051215085	0.256075347	0.051215073	0.332897966	0	0.102430169	0.128037679	0	0.051215076	22069	Natchitoches Parish	38158	30.47	29.7	5	16.6	47.2	92.4	0500000US22069	87.5	48.3	33.3	51.2	40.7	0.7	0.6	0	2.8	2.5	22069
new.row1152	22071	388182	3.77400295	1.885713358	1.774940617	0.110772783	0.430210574	1.038172781	0.074707225	0.038641668	0.133957788	0.056674447	0.734191689	0.200936678	0.059250556	0.113348896	0.046369998	0.175175551	0	0.028337224	0.206088899	0.054098337	0.018032779	22071	Orleans Parish	390144	2302.78	6.6	1	16.5	55.6	91.5	0500000US22071	88.7	47.2	37.9	32.4	57	0.2	2.8	0	2.2	5.7	22071
new.row1153	22073	156433	4.557861906	1.853828831	1.777118452	0.076710154	0.683998948	1.336035212	0.172597873	0.095887679	0.051140103	0.140635299	0.875774324	0.204560416	0.076710149	0.313233127	0.089495177	0.370765754	0.006392514	0.057532622	0.332410677	0.051140102	0.070317643	22073	Ouachita Parish	153279	251.11	3.3	4	18.2	54.8	92	0500000US22073	88	48.3	36.5	57.5	37.3	0.2	1.2	0	1.4	2.3	22073
new.row1154	22075	23394	1.239634046	0.427460004	0.341968017	0.085492022	0.170984033	0.470206011	0.085492016	0.042746005	0	0.085492017	0.256476022	0.042746006	0.042746006	0.042746011	0.042746006	0.085492016	0	0.042746011	0.042746011	0.042746011	0	22075	Plaquemines Parish	23197	29.74	25.9	2	11.4	58	94.4	0500000US22075	86.3	52	36.4	64	21.2	1.2	4.3	0.1	1.6	8.1	22075
new.row1155	22077	22271	1.706254815	0.763324531	0.763324531	0	0.314310106	0.449014422	0.044901442	0.089802884	0	0	0.314310096	0.134704348	0	0.044901451	0	0.089802884	0	0	0.314310106	0.044901442	0.044901442	22077	Pointe Coupee Parish	21730	38.99	16.4	3	13.7	49	91.3	0500000US22077	81	49.4	43.4	62.1	33.8	0.2	0.3	0	0.2	3.1	22077
new.row1156	22079	132080	4.111144753	1.960932754	1.854936388	0.105996369	0.446698989	1.173531216	0.083282855	0.105996367	0.083282859	0.121138705	0.779830381	0.166565731	0.075711688	0.211992745	0.075711691	0.492126022	0.060569351	0.060569352	0.302846781	0.07571169	0.105996359	22079	Rapides Parish	129648	98.37	13	4	14.4	54.8	91.1	0500000US22079	87.6	48.5	37.7	62.1	31.1	0.5	1.2	0	1	3.5	22079
new.row1157	22081	8723	1.375673388	0.343918371	0.343918371	0	0.114639457	0.458557827	0	0.114639457	0	0.114639457	0.229278914	0.229278914	0	0.229278914	0	0.114639457	0	0	0.229278914	0	0	22081	Red River Parish	8442	21.7	68.4	6	14	47.7	90.5	0500000US22081	79.6	50.3	37.8	57.6	39	0	0	0	0.2	2.2	22081
new.row1158	22083	20619	2.667442671	1.066977162	1.018478136	0.048498954	0.339492676	0.77598339	0	0.048498954	0	0.096997905	0.630486369	0.193995824	0	0.242494774	0.048498954	0.824482123	0	0	0.436490656	0	0.096997915	22083	Richland Parish	20122	35.99	51.2	6	19.8	47.8	90.6	0500000US22083	80.1	49.7	39.5	61.3	35.7	0.1	0	0	0.6	2.4	22083
new.row1159	22085	24145	1.739490521	0.786912473	0.786912473	0	0.165665732	0.41416447	0.124249336	0	0	0.04141644	0.248498665	0.124249336	0.041416436	0.165665759	0.04141644	0.37274802	0	0	0.16566578	0	0	22085	Sabine Parish	23884	27.56	93.6	6	18.9	41.3	90.3	0500000US22085	85.8	49.7	41.1	67	14.5	6	0.3	0	1.2	4.3	22085
new.row1160	22087	45067	1.264783586	0.443783661	0.355026953	0.088756738	0.155324306	0.399405348	0.066567559	0.022189186	0.022189183	0.044378373	0.244081054	0.133135112	0.022189183	0.110945928	0	0.066567555	0	0	0.221891848	0.044378373	0	22087	St. Bernard Parish	47244	125.14	6.3	2	18.9	55.5	91.9	0500000US22087	81.2	49.3	35.6	65	23.8	0.7	2.4	0	1.3	10.6	22087
new.row1161	22089	52728	1.763768768	0.549992366	0.531027128	0.018965257	0.512061928	0.474131439	0.056895768	0.056895766	0	0.056895772	0.303444093	0.056895772	0	0.151722047	0.018965258	0.13275678	0	0.037930509	0.20861781	0.018965258	0.018965252	22089	St. Charles Parish	53100	190.27	2.9	2	7.5	59.5	93.9	0500000US22089	90.7	49.8	38.8	66.4	23.5	1	0.9	0	3.6	6.6	22089
new.row1162	22091	10509	0.666095742	0.190313083	0.190313083	0	0.095156546	0.380626083	0	0	0.190313074	0	0.190313074	0	0	0	0	0.095156546	0	0	0.190313057	0	0	22091	St. Helena Parish	10132	24.81	74.7	3	22.4	43.8	90.9	0500000US22091	79.1	49.7	42.2	46.4	51.8	0	0.1	0	0	2	22091
new.row1163	22093	21485	1.44286705	0.558529146	0.558529146	0	0.325808652	0.325808651	0.046544092	0.046544092	0	0.046544092	0.18617639	0.09308819	0	0.139632298	0	0.093088195	0	0	0.186176393	0	0	22093	St. James Parish	21096	87.34	0.5	2	8.1	55.8	93.9	0500000US22093	88.9	48.4	40.4	49.5	48.4	0.1	0	0.2	0.8	1.8	22093
new.row1164	22095	43565	2.387237154	1.101801944	1.032939353	0.068862612	0.275450489	0.711580437	0.091816807	0.068862625	0	0.091816819	0.459084129	0.137725229	0.022954211	0.091816823	0.045908414	0.229542063	0	0.091816825	0.160679445	0.06886262	0.068862616	22095	St. John the Baptist Parish	42837	201.05	0	2	9.7	54.4	93.2	0500000US22095	86.4	49	37.9	32.9	56.2	0.4	0.9	0	4.2	7.3	22095
new.row1165	22097	83580	3.433835996	1.675041986	1.555396129	0.119645846	0.323043779	0.969131334	0.16750419	0.071787504	0.011964586	0.131610434	0.586264575	0.119645847	0.035893753	0.227327117	0.083752095	0.215362547	0	0.059822926	0.335008379	0.035893757	0.083752093	22097	St. Landry Parish	82124	88.89	18.9	5	22.9	48.6	91.2	0500000US22097	78.5	48.5	37.3	54.1	40.7	0.1	0.6	0.2	1.1	2.5	22097
new.row1166	22099	53609	1.287097332	0.373071668	0.373071668	0	0.242496597	0.391725284	0.03730717	0.018653583	0.018653587	0.05596076	0.261150195	0.055960756	0.055960753	0.111921502	0.05596075	0.130575104	0	0	0.279803758	0	0	22099	St. Martin Parish	53431	72.43	3.2	3	13.2	53.9	92.1	0500000US22099	82.8	49.1	39.5	66	28.7	0.3	1	0.1	0.3	3.2	22099
new.row1167	22101	52578	2.339381426	1.065084285	1.065084285	0	0.380387201	0.570580854	0.095096802	0.057058081	0	0.114116166	0.304309814	0.114116161	0.038038725	0.095096805	0.076077444	0.152154891	0	0.019019362	0.380387218	0.076077451	0.057058083	22101	St. Mary Parish	49348	88.85	1.9	5	16.7	50.1	93.8	0500000US22101	80.1	48.9	39.5	57.9	29.6	1.6	1.3	0	3.3	7.3	22101
new.row1168	22103	249201	5.405275103	2.479925847	2.363553678	0.116371922	0.826641953	1.653283914	0.200641243	0.112359095	0.104333456	0.196628429	1.039321666	0.128410403	0.104333453	0.180577134	0.032102601	0.212679728	0.004012825	0.032102599	0.260833625	0.096307796	0.060192375	22103	St. Tammany Parish	260419	307.99	1.5	2	9.1	58.6	93.1	0500000US22103	91.3	49	40.6	77.9	12.2	0.8	1.4	0.3	1.2	6.1	22103
new.row1169	22105	128850	2.980209451	1.249515134	1.187427099	0.062087703	0.388048134	0.853705841	0.077609618	0.031043849	0.038804812	0.124175397	0.582072163	0.155219256	0.031043846	0.232828894	0.069848663	0.263872728	0	0.038804809	0.279394657	0.062087704	0.038804812	22105	Tangipahoa Parish	134758	170.3	11.6	4	13.4	54.5	92.5	0500000US22105	83.2	48.9	35.7	63.5	29.8	0.1	0.7	0	0.9	4.7	22105
new.row1170	22107	4771	1.25759813	0.419199361	0.419199361	0	0	0.628799061	0	0	0	0	0.628799061	0	0	0.20959966	0	0	0	0	0.419199361	0	0	22107	Tensas Parish	4334	7.19	99.5	6	21.7	35.6	91.6	0500000US22107	78.4	47.2	47.4	41.8	52.5	0	0.8	0	2.5	3.1	22107
new.row1171	22109	113067	3.166264299	1.450467324	1.415090222	0.03537725	0.55719177	0.804832579	0.114976076	0.035377251	0.035377251	0.221107843	0.397994068	0.106131752	0.053065885	0.141509021	0.053065877	0.194574907	0	0.044221562	0.18573059	0.07959882	0.061910194	22109	Terrebonne Parish	110461	89.67	0.3	4	13.8	55.6	92.7	0500000US22109	82.4	49.5	36.9	67.5	19.1	5.5	1.2	0	1.2	5.3	22109
new.row1172	22111	22537	1.331144157	0.26622887	0.221857394	0.044371476	0.221857389	0.532457672	0.088742964	0.088742964	0	0	0.354971811	0.133114437	0.088742956	0.088742964	0	0.310600349	0.044371474	0	0.177485915	0	0	22111	Union Parish	22108	25.21	66.5	4	21	47	91.9	0500000US22111	85.9	49.6	42.5	70.3	24.1	0.1	0	0	2.5	5.2	22111
new.row1173	22113	59841	2.222556752	0.902391322	0.885680393	0.016710953	0.300797123	0.802125609	0.167109527	0	0.016710952	0.116976669	0.501328535	0.050132852	0.016710952	0.150398557	0	0.217242374	0	0.033421904	0.250664275	0.066843809	0.033421903	22113	Vermilion Parish	59511	50.73	3	3	16.9	51.8	92.5	0500000US22113	84.8	48.7	38.6	78.8	13.5	0.2	1.8	0.2	0.6	3.8	22113
new.row1174	22115	51906	1.868763321	1.040342189	1.001810981	0.038531196	0.096327972	0.481639886	0.057796789	0.096327969	0	0.07706239	0.250452687	0.115593576	0.03853118	0.077062383	0.019265596	0.115593559	0.019265588	0	0.134859168	0.038531193	0	22115	Vernon Parish	47429	35.72	30.5	5	14.2	42.6	91.9	0500000US22115	87.8	52.3	31.5	74.9	13.4	1.2	1.8	0.4	2	9.6	22115
new.row1175	22117	46449	2.454304625	0.96880442	0.904217463	0.064586969	0.258347867	0.645869664	0.064586966	0	0	0.172231912	0.409050779	0.172231904	0	0.301405838	0.107644945	0.258347857	0	0.064586968	0.452108774	0.043057982	0.043057977	22117	Washington Parish	46194	69	64.3	5	19.4	46.2	90.9	0500000US22117	83.1	50.4	40.6	65.8	30.4	0.3	0.1	0	0.5	2.6	22117
new.row1176	22119	40043	2.772019983	1.198711403	1.123791921	0.074919463	0.424543605	0.724221495	0.049946304	0.149838925	0.024973156	0.049946311	0.449516751	0.099892609	0	0.249731526	0.074919458	0.474489938	0	0.074919456	0.199785223	0.049946309	0.049946304	22119	Webster Parish	38340	64.65	23.7	3	21.8	44.1	92.8	0500000US22119	86.7	49.1	41.5	63.3	33.6	0.2	0.3	0	0.1	2.3	22119
new.row1177	22121	25518	1.528333014	0.431068254	0.391880228	0.039188026	0.078376043	0.901324566	0.078376034	0.039188026	0.039188026	0.235128151	0.509444302	0.078376044	0.039188013	0	0	0.117564061	0	0.039188013	0.274316168	0	0.039188022	22121	West Baton Rouge Parish	26465	137.56	9.1	3	8.3	57.9	93.5	0500000US22121	88.6	49.6	36.4	55.7	41.2	0	0.5	0	1.3	3.4	22121
new.row1178	22123	11274	1.419194698	0.620897488	0.620897488	0	0.088699659	0.443498298	0.088699659	0.088699659	0	0.088699659	0.177399321	0.177399321	0	0	0.088699659	0.266098977	0	0.088699659	0.177399323	0	0	22123	West Carroll Parish	10830	30.11	68.8	6	12.2	46.3	91.5	0500000US22123	81.6	49.3	41	81.1	15.4	0.1	0	0.1	1.8	4.2	22123
new.row1179	22125	15376	1.235692052	0.390218521	0.390218521	0	0.325182098	0.455254916	0.13007285	0	0.065036423	0.065036399	0.195109221	0	0	0.065036399	0	0.065036399	0.065036399	0	0.065036399	0	0	22125	West Feliciana Parish	15568	38.61	80.3	3	12.7	42.7	94.9	0500000US22125	83.4	68.1	42.6	52.4	44.3	0.6	0.1	0	0.2	1.5	22125
new.row1180	22127	14631	2.187136805	0.751828391	0.751828391	0	0.273392114	0.751828377	0.136696056	0.205044166	0	0.068348019	0.341740225	0.136696037	0	0.205044072	0.068348019	0.683480218	0	0	0.410088114	0	0	22127	Winn Parish	13904	14.63	53.7	6	14.1	43.5	90.1	0500000US22127	83.9	53.1	40.7	65.6	30.1	0.1	0.2	0	1.4	3.2	22127
new.row1181	23001	107317	3.326593354	1.490910146	1.453637365	0.03727275	0.372727515	1.062273424	0.167727388	0.093181882	0.102500055	0.158409197	0.540454922	0.186363772	0.037272749	0.102500072	0.074545506	0.344772938	0.018636377	0.09318188	0.167727381	0.037272751	0.065227322	23001	Androscoggin County	108277	231.4	0.2	4	7.4	61.8	92.6	0500000US23001	92	49.2	40.8	89.8	4.4	0.1	1	0	0.4	2	23001
new.row1182	23003	68840	3.065078336	1.220220837	1.176641563	0.043579311	0.348634496	0.857059851	0.159790821	0.13073794	0.058105748	0.15979082	0.348634501	0.276002329	0.043579311	0.217896544	0.101685067	0.421266751	0.043579313	0.101685071	0.232423028	0.043579315	0.043579313	23003	Aroostook County	67055	10.05	10.9	6	8.7	50.7	91.2	0500000US23003	90.6	49.8	48.5	93.8	0.8	1.6	0.4	0	0.4	1.5	23003
new.row1183	23005	289173	5.118043474	1.984970902	1.874310548	0.110660398	0.698543785	1.891601228	0.259360312	0.131409221	0.390769534	0.248985905	0.8610762	0.235153342	0.048413926	0.176365009	0.082995299	0.311232371	0.02420696	0.044955784	0.200571976	0.089911569	0.05878833	23005	Cumberland County	295003	353.19	0.3	3	3.2	65.7	95	0500000US23005	96.3	48.8	42.1	89	3.2	0.2	2.2	0	0.7	2.3	23005
new.row1184	23007	30177	2.485336456	0.994134626	0.894721142	0.099413459	0.298240392	0.894721154	0.099413448	0.165689114	0.06627565	0.132551266	0.430791787	0.165689083	0	0	0.132551287	0.33137819	0.033137833	0.099413455	0.099413455	0	0	23007	Franklin County	30199	17.8	9.6	6	6.1	55.2	90.8	0500000US23007	93.9	49.1	46.3	95.2	0.4	0.1	0.5	0	0.4	1.5	23007
[truncated: 1,961 more rows]
